# Supplementary material for: Brain plasticity following corpus callosum agenesis or loss: a review of the Probst bundles
Source: Front Neuroanat. 2023 Nov 6;17:1296779. doi: 10.3389/fnana.2023.1296779 (PMC10657877; doi:10.3389/fnana.2023.1296779)
Supplement: Supplementary file 1 [file Table_1.XLSX]

## Sheet: Sheet1
		Age of analysis/collection			Anatomical Descriptor
Citation	Species	Embryonic/Fetal	Juvenile	Adult	Disorganized	Coiled/swirling/whorls	Further anterior than would be expected for the CC	Rostro-caudal fiber orientation	Tapers caudally	Topographically Organised	Inverted cingulum	Dorsomedial relationship with LV	Colpocephaly	Continues caudally into tapetum	Ventromedial Projection to fornix	Crosses hippocampal commissure	Deep interhemispheric fissure
1	mouse			1	-	-	-	-	-	-	-	-	-	-	-	-	-
2	human		1	1	-	-	-	1	-	-	1	1	-	-	-	-	-
3	human		1		-	-	-	1	-	-	-	1	1	-	-	-	-
4	human		1	1	-	1	-	1	1	-	-	1	-	1	-	-	-
5	mouse			1	-	1	-	1	-	-	-	-	-	-	-	-	-
6	human	1			-	-	-	1	-	-	-	1	-	-	-	-	-
8	mouse	?	?	?	-	-	-	-	-	-	-	-	-	-	-	-	1
7	mouse				1	1	1	1	-	-	-	-	-	-	1	1	-
9	human			1	-	-	-	-	-	-	-	1	1	1	-	-	-
10	human		1		-	-	-	1	-	-	-	1	-	-	-	-	-
11	hamster		1		1	-	-	1	1	1	1	-	-	-	1	1	-
12	hamster		?	1	-	1	-	-	-	-	-	-	-	-	1	1	-
13	human		1	1	-	-	-	1	-	-	-	-	-	1	-	-	-
14	human		1	1	-	-	-	-	-	-	-	1	-	-	1	-	-
15	human			1	-	-	-	-	1	-	-	1	1	1	-	-	-
16	human		1	1	-	-	-	-	-	-	1	1	1	-	-	-	-
17	human	1			-	-	-	1	-	-	-	1	-	-	-	-	-
18	mouse			1	-	-	-	1	1	1	1	-	-	-	-	1	-
19	mouse			1	-	-	-	-	-	-	-	-	-	-	-	1	-
20	mouse	1			1	1	-	1	-	1	-	-	-	-	1	1	1
21	mouse			1	1	1	-	-	1	-	-	-	-	-	1	1	-
22	mouse	1			1	1	-	1	-	-	-	-	-	-	-	1	-
23	mouse			1	-	-	-	-	-	-	-	-	-	-	-	-	-
24	mouse	1	1	1	-	1	-	1	-	-	-	-	-	-	-	1	-
25	mouse			1	-	-	-	-	-	-	-	-	-	-	-	-	-
26	human		1	1	-	-	-	-	-	1	-	-	-	-	-	-	-
27	human		1	1	-	-	-	-	-	1	-	-	-	-	-	-	-
28	human			1	-	-	-	-	-	-	-	1	-	-	1	-	-

## Sheet: References
[1] Y. Abreu-Villaça, W.C. Silva, A.C. Manhães, and S.L. Schmidt, The effect of corpus callosum agenesis on neocortical thickness and neuronal density of BALB/cCF mice. Brain Research Bulletin 58 (2002) 411-416.
[2] A.J. Barkovich, and D. Norman, Anomalies of the corpus callosum: correlation with further anomalies of the brain. AJR Am J Roentgenol 151 (1988) 171-9.
[3] A. Bénézit, L. Hertz-Pannier, G. Dehaene-Lambertz, K. Monzalvo, D. Germanaud, D. Duclap, P. Guevara, J.F. Mangin, C. Poupon, M.L. Moutard, and J. Dubois, Organising white matter in a brain without corpus callosum fibres. Cortex 63 (2015) 155-71.
[4] C. De Lange, On brains with total and partial lack of the corpus callosum and on the nature of the longitudinal callosal bundle. The Journal of Nervous and Mental Disease 62 (1925).
[5] L. Dodero, M. Damiano, A. Galbusera, A. Bifone, S.A. Tsaftsaris, M.L. Scattoni, and A. Gozzi, Neuroimaging evidence of major morpho-anatomical and functional abnormalities in the BTBR T+TF/J mouse model of autism. PLoS One 8 (2013) e76655.
[6] G. Kasprian, P.C. Brugger, V. Schöpf, C. Mitter, M. Weber, J.A. Hainfellner, and D. Prayer, Assessing prenatal white matter connectivity in commissural agenesis. Brain 136 (2013) 168-79.
[7] L.S. King, Hereditary defects of the corpus callosum in the mouse, Mus musculus. Journal of Comparative Neurology 64 (1936) 337-363.
[8] L.S. King, and C.E. Keeler, Absence of Corpus Callosum, a Hereditary Brain Anomaly of the House Mouse. Preliminary Report. Proceedings of the National Academy of Sciences 18 (1932) 525-528.
[9] W.R. Kirschbaum, Agenesis of the corpus callosum and associated malformations. J Neuropathol Exp Neurol 6 (1947) 78-94.
[10] S.K. Lee, S. Mori, D.J. Kim, S.Y. Kim, S.Y. Kim, and D.I. Kim, Diffusion tensor MR imaging visualizes the altered hemispheric fiber connection in callosal dysgenesis. AJNR Am J Neuroradiol 25 (2004) 25-8.
[11] R. Lent, Neuroanatomical effects of neonatal transection of the corpus callosum in hamsters. J Comp Neurol 223 (1984) 548-55.
[12] R. Lent, Cortico-cortical connections reorganize in hamsters after neonatal transection of the callosal bridge. Brain Res 313 (1983) 137-42.
[13] J.D. Loeser, and E.C. Alvord, Jr., Clinicopathological correlations in agenesis of the corpus callosum. Neurology 18 (1968) 745-56.
[14] K.R. Magee, and R.N. Olson, The effect of absence of the corpus callosum on the position of the hippocampus and on the formation of Probst's bundle. J Comp Neurol 117 (1961) 371-82.
[15] B.U. Meyer, and S. Röricht, In vivo visualisation of the longitudinal callosal fascicle (Probst's bundle) and other abnormalities in an acallosal brain. J Neurol Neurosurg Psychiatry 64 (1998) 138-9.
[16] B.U. Meyer, S. Röricht, and L. Niehaus, Morphology of acallosal brains as assessed by MRI in six patients leading a normal daily life. J Neurol 245 (1998) 106-10.
[17] C. Mitter, A. Jakab, P.C. Brugger, G. Ricken, G.M. Gruber, D. Bettelheim, A. Scharrer, G. Langs, J.A. Hainfellner, D. Prayer, and G. Kasprian, Validation of In utero Tractography of Human Fetal Commissural and Internal Capsule Fibers with Histological Structure Tensor Analysis. Front Neuroanat 9 (2015) 164.
[18] H.S. Ozaki, K. Iwahashi, and M. Shimada, Ipsilateral corticocortical projections of fibers which course within Probst's longitudinal bundle seen in the brains of mice with congenital absence of the corpus callosum: a study with the horseradish peroxidase technique. Brain Res 493 (1989) 66-73.
[19] H.S. Ozaki, T.H. Murakami, T. Toyoshima, and M. Shimada, Agenesis of the corpus callosum in ddN strain mouse associated with unusual facial appearance (flat-face). Neurosci Res 1 (1984) 81-7.
[20] H.S. Ozaki, and D. Wahlsten, Cortical axon trajectories and growth cone morphologies in fetuses of acallosal mouse strains. J Comp Neurol 336 (1993) 595-604.
[21] H.S. Ozaki, T.H. Murakami, T. Toyoshima, and M. Shimada, The fibers which leave the Probst's longitudinal bundle seen in the brain of an acallosal mouse: a study with the horseradish peroxidase technique. Brain Res 400 (1987) 239-46.
[22] T. Ren, J. Zhang, C. Plachez, S. Mori, and L.J. Richards, Diffusion tensor magnetic resonance imaging and tract-tracing analysis of Probst bundle structure in Netrin1- and DCC-deficient mice. J Neurosci 27 (2007) 10345-9.
[23] A. Ribeiro-Carvalho, A.C. Manhães, Y. Abreu-Villaça, and C.C. Filgueiras, Early callosal absence disrupts the establishment of normal neocortical structure in Swiss mice. Int J Dev Neurosci 24 (2006) 15-21.
[24] J. Silver, S.E. Lorenz, D. Wahlsten, and J. Coughlin, Axonal guidance during development of the great cerebral commissures: descriptive and experimental studies, in vivo, on the role of preformed glial pathways. J Comp Neurol 210 (1982) 10-29.
[25] D. Szczupak, C. Liu, C.C.C. Yen, S.H. Choi, F. Meireles, C. Victorino, L. Richards, R. Lent, A.C. Silva, and F. Tovar-Moll, Long-distance aberrant heterotopic connectivity in a mouse strain with a high incidence of callosal anomalies. Neuroimage 217 (2020) 116875.
[26] F. Tovar-Moll, J. Moll, R. de Oliveira-Souza, I. Bramati, P.A. Andreiuolo, and R. Lent, Neuroplasticity in human callosal dysgenesis: a diffusion tensor imaging study. Cereb Cortex 17 (2007) 531-41.
[27] H. Utsunomiya, S. Yamashita, K. Takano, and M. Okazaki, Arrangement of fiber tracts forming Probst bundle in complete callosal agenesis: report of two cases with an evaluation by diffusion tensor tractography. Acta Radiol 47 (2006) 1063-6.
[28] B. Yousefi, and P. Kokhaei, The Probst bundle associated with anomalies of the precommissural separated fornix in an acallosal brain. Eur. J. Anat. 13 (2009) 37-41.
