# Supplementary material for: Brain plasticity following corpus callosum agenesis or loss: a review of the Probst bundles
Source: Front Neuroanat. 2023 Nov 6;17:1296779. doi: 10.3389/fnana.2023.1296779 (PMC10657877; doi:10.3389/fnana.2023.1296779)
Supplement: Supplementary file 2 [file Table_2.xlsx]

## Sheet: Sheet1
			Type of callosal agenesis		Age of analysis/collection
Citation	Etiology	Species	Complete	Partial	Embryonic/Fetal	Juvenile	Adult	Deviation from classic anatomy
1	Slit1;Slit2 -/-	mouse	N	Y	Y			Halted ventral axons
1	Slit 2-/-	mouse	N	Y	Y			Halted ventral axons, may be projecting to septum
2	Vax1-/-	mouse	Y	N		Y		Much more ventral than would be expected
3	Foxg1-cKO NEX-Cre (cortical pyramidal neurons)	mouse	Y			Y		Halted
3	Foxg1-cHET (cKO heterozygote) NEX-Cre (cortical pyramidal neurons)	mouse		Y		Y		Halted dorsal axons
4	Lhx2 inactivation in cortical radial glia using Emx1-Cre or Nestin-Cre drivers	mouse	Y	N	Y		Y	Axons project ventrally toward septum instead of forming PBs
5	BMP7 overexpression via EP at E13.5 targetted at the cortical midline.	mouse			Y			Halted
6	Prdm16 LacZ/LacZ	mouse	Y			Y		Halted
7	Hs2st fl/fl; Emx1Cre ER	mouse	Y		Y			Halted
8	Hs2st-/-	mouse	Y		Y			Halted
8	Hs6st1-/-	mouse	Y		Y			Halted
9	Ascl1-/-	mouse	Y		Y			Halted
10	BiP aka GRP78 aka baffled	mouse			Y			Halted
11	Fgf8 overexpression @E12 by EP (precocious expression) either bilaterally or unilatearlly	mouse	Y	N	Y			Halted
12	Ethanol induced holoprosencephaly	mouse	Y		Y			Halted
13	FE65-/-;FE65L1-/-	mouse	Y	Y	Y		Y	Halted
14	Region of A/J homozygosity on ch 9	mouse		Y	Y			Unusual morphology, described as "PB formation in the CC". No images shown.
14	Mutation on ch 14 between 97 and 108Mb. Candidate gene Phr1 (Mycbp2)	mouse	Y	Y	Y			Halted/neuroma like, directly adjacent to midline
15	jsap1-/-;Tg-jip1	mouse	N	Y	Y			Unusual morphology, PB in the middle of the CC
16	Nuk lacZ/Nuk lacZ	mouse			Y			Transient
17	Pax6 mutants (Sey neu/Sey neu)	mouse	Y		Y			Halted/disrupted axons
18	one micrencephalic patient and an incidental finding in a male patient	human	N	N				Longitudinal fiber bundle on the dorsal surface of the CC. No indusium griseum was recognized
19	Mycbp2 -/-	mouse	Y		Y			Halted
20	Ryk-/-	mouse	N	Y	Y			Contralateral PBs - axons loop back toward the midline AFTER crossing, forming large neuroma-like PB structures on either side.
21	Rpgrip1l-/- KO (model for Meckel-Gruber syndrome)	mouse	Y	Y	Y			Looks like small neuromas very close to midline, not typical PB that are located more laterally near lateral ventricles
22	PAC1 Tg (overexpressing PAC1)	mouse	Y			Y		Halted
23	Wnt3a -/-	mouse	Y		Y			Halted
24	Fezf2-/-	mouse		Y		Y		Unusual morphology, would expect unusual PB as there is no ACC phenotype (but there are extra cortical projection neurons). No images shown.
25	B-catenin flox/flox D6-Cre (cortex and hippocampus specific)	mouse	N	Y		Y		Halted
26	Pdn/Pdn mutant (Gli3 hypomorphic mouse mutant)	mouse	Y			Y		Looks like small neuromas very close to midline, not typical PB that are located more laterally near lateral ventricles
26	Slit2-/-	mouse		Y	Y			Halted
26	Sprouty1/2 double mutants	mouse	Y		Y			Halted
27	GLAST-/- / GLT1-/-	mouse	Y		Y			Halted
28	Mash1 -/-	mouse	Y	Y	Y			Dense neuroma next to the midline, ventral axons
28	Sema3C -/-	mouse	Y	Y	Y			Halted (dorsal axons)
29	hyh mutant	mouse	Y			Y		Halted
30	Kif7-/-	mouse	Y	Y	Y			Dense neuromas directly adjacent to the midline
31	nSR100 (Srrm4) gene delta7-8/delta7-8 - loss of full-length protein	mouse	Y		Y			Axons misdirected ventrally, no bundle
32	Emx1+/c; FgfR1f/f; FgfR2f/f; FgfR3+/-	mouse	Y		Y			Halted
32	Emx1+/c; FgfR1f/f; FgfR2+/f; FgfR3-/-	mouse	Y		Y			Halted
33	Unknown	human						Stated that might be PB, and would be a first report of PBs without a callosal defect. No photos, conference abstract
34	Bhlhb5 mutant mice	mouse	Y	Y			Y	Halted
35	Nova2-/-	mouse	Y		Y			Halted
36	AnkyrinB-/-	mouse	N	Y		Y		Halted
37	Nfia-/-	mouse	Y	N	Y			Dense neuroma next to the midline, ventral axons
38	Slit2 antisense oligonucleotides	mouse		Y	Y			Dense neuromas directly adjacent to the midline
39	Sip1 fl/fl Nex Cre (conditionally delete in pyramidal neurons)	mouse	Y		Y			Halted
40	Nfib-/+	mouse	N	Y	Y			Halted
41	brdp/brdp - has Tubb2b missense mutation	mouse	Y		Y			Dense neuromas directly adjacent to the midline
42	Macs-/-	mouse	Y	Y	Y			Unusual PB-like morphology of uncrossed hippocampal commissure axons
43	pRb f/f; p107-/+; Emx1-Cre+	mouse		Y	Y			Halted
43	pRb f/f; p107-/-; Bax+/+ (DKO)	mouse	Y		Y			Halted
44	Fgfr1 homozygous Foxg1Cre for loss in telecephalon	mouse	Y			Y		Halted
45	Slit 1-/- and Slit 2-/- double KO	mouse	Y	N	Y			Halted/disrupted axons
45	Slit 1-/- and Slit 3-/- double KO	mouse	N	Y	Y			Halted dorsal axons
45	Slit 2-/- (drosophila)	mouse	N	Y	Y			Halted Ventral axons
45	Slit 3-/- (drosophila)	mouse	N	Y	Y			Halted dorsal axons
46	Dhcr7-/-	mouse	Y			Y		Halted
47	Hdh neoQ50 homs	mouse	Y			Y		Multiple neuromas abutting the midline
48	Embryologic (E11-12) ablation of preplate cells, by using MBP gene promoter to drive HSV transgene in cortical preplate cells	mouse		Y		Y		Described as PB within the cingulate. They look continuous with the CC, difficult to know if these are fibers that don't cross.
49	Atg9a-cKO	mouse		Y	Y			Looks like disorganized fibers within CC. Would need tract tracing to confirm if separate fiber bundle.
50	Sp8 fl/fl Foxg1-Cre. Sp8 is a Zinc finger TF.	mouse		Y	Y			Halted

## Sheet: Citations
[1] A. Bagri, O. Marı́n, A.S. Plump, J. Mak, S.J. Pleasure, J.L. Rubenstein, and M. Tessier-Lavigne, Slit proteins prevent midline crossing and determine the dorsoventral position of major axonal pathways in the mammalian forebrain. Neuron 33 (2002) 233-248.
[2] S. Bertuzzi, R. Hindges, S.H. Mui, D.D. O'Leary, and G. Lemke, The homeodomain protein vax1 is required for axon guidance and major tract formation in the developing forebrain. Genes Dev 13 (1999) 3092-105.
[3] F. Cargnin, J.S. Kwon, S. Katzman, B. Chen, J.W. Lee, and S.K. Lee, FOXG1 Orchestrates Neocortical Organization and Cortico-Cortical Connections. Neuron 100 (2018) 1083-1096.e5.
[4] G.A. Chinn, Regulation of cortical radial glia by the transcription factor, Lhx2, in the developing mouse brain, University of California, Irvine, 2011.
[5] Y. Choe, J.A. Siegenthaler, and S.J. Pleasure, A cascade of morphogenic signaling initiated by the meninges controls corpus callosum formation. Neuron 73 (2012) 698-712.
[6] S. Chuikov, B.P. Levi, M.L. Smith, and S.J. Morrison, Prdm16 promotes stem cell maintenance in multiple tissues, partly by regulating oxidative stress. Nat Cell Biol 12 (2010) 999-1006.
[7] J.M. Clegg, H.M. Parkin, J.O. Mason, and T. Pratt, Heparan Sulfate Sulfation by Hs2st Restricts Astroglial Precursor Somal Translocation in Developing Mouse Forebrain by a Non-Cell-Autonomous Mechanism. J Neurosci 39 (2019) 1386-1404.
[8] J.M. Clegg, C.D. Conway, K.M. Howe, D.J. Price, J.O. Mason, J.E. Turnbull, M.A. Basson, and T. Pratt, Heparan sulfotransferases Hs6st1 and Hs2st keep Erk in check for mouse corpus callosum development. J Neurosci 34 (2014) 2389-401.
[9] D.J. Dennis, G. Wilkinson, S. Li, R. Dixit, L. Adnani, A. Balakrishnan, S. Han, C. Kovach, N. Gruenig, D.M. Kurrasch, R.H. Dyck, and C. Schuurmans, Neurog2 and Ascl1 together regulate a postmitotic derepression circuit to govern laminar fate specification in the murine neocortex. Proc Natl Acad Sci U S A 114 (2017) E4934-e4943.
[10] C.B. Favero, R.N. Henshaw, C.M. Grimsley-Myers, A. Shrestha, D.R. Beier, and N.D. Dwyer, Mutation of the BiP/GRP78 gene causes axon outgrowth and fasciculation defects in the thalamocortical connections of the mammalian forebrain. J Comp Neurol 521 (2013) 677-96.
[11] I. Gobius, L. Morcom, R. Suárez, J. Bunt, P. Bukshpun, W. Reardon, W.B. Dobyns, J.L. Rubenstein, A.J. Barkovich, E.H. Sherr, and L.J. Richards, Astroglial-Mediated Remodeling of the Interhemispheric Midline Is Required for the Formation of the Corpus Callosum. Cell Rep 17 (2016) 735-747.
[12] E.A. Godin, Magnetic resonance imaging, in situ hybridization, and immunohistochemistry-based analyses of early prenatal ethanol exposure-induced central nervous system abnormalities, The University of North Carolina at Chapel Hill, 2010.
[13] S. Guénette, Y. Chang, T. Hiesberger, J.A. Richardson, C.B. Eckman, E.A. Eckman, R.E. Hammer, and J. Herz, Essential roles for the FE65 amyloid precursor protein-interacting proteins in brain development. Embo j 25 (2006) 420-31.
[14] S. Ha, R.W. Stottmann, A.J. Furley, and D.R. Beier, A forward genetic screen in mice identifies mutants with abnormal cortical patterning. Cereb Cortex 25 (2015) 167-79.
[15] H.Y. Ha, I.H. Cho, K.W. Lee, K.W. Lee, J.Y. Song, K.S. Kim, Y.M. Yu, J.K. Lee, J.S. Song, S.D. Yang, H.S. Shin, and P.L. Han, The axon guidance defect of the telencephalic commissures of the JSAP1-deficient brain was partially rescued by the transgenic expression of JIP1. Dev Biol 277 (2005) 184-99.
[16] M. Henkemeyer, D. Orioli, J.T. Henderson, T.M. Saxton, J. Roder, T. Pawson, and R. Klein, Nuk controls pathfinding of commissural axons in the mammalian central nervous system. Cell 86 (1996) 35-46.
[17] R.F. Hevner, E. Miyashita-Lin, and J.L. Rubenstein, Cortical and thalamic axon pathfinding defects in Tbr1, Gbx2, and Pax6 mutant mice: evidence that cortical and thalamic axons interact and guide each other. J Comp Neurol 447 (2002) 8-17.
[18] A. Hori, and A.C. Stan, Supracallosal longitudinal fiber bundle: heterotopic cingulum, dorsal fornix or Probst bundle? Neuropathology 24 (2004) 56-59.
[19] G. James, B. Key, and A. Beverdam, The E3 ubiquitin ligase Mycbp2 genetically interacts with Robo2 to modulate axon guidance in the mouse olfactory system. Brain Struct Funct 219 (2014) 861-74.
[20] T.R. Keeble, M.M. Halford, C. Seaman, N. Kee, M. Macheda, R.B. Anderson, S.A. Stacker, and H.M. Cooper, The Wnt receptor Ryk is required for Wnt5a-mediated axon guidance on the contralateral side of the corpus callosum. J Neurosci 26 (2006) 5840-8.
[21] C. Laclef, I. Anselme, L. Besse, M. Catala, A. Palmyre, D. Baas, M. Paschaki, M. Pedraza, C. Métin, B. Durand, and S. Schneider-Maunoury, The role of primary cilia in corpus callosum formation is mediated by production of the Gli3 repressor. Hum Mol Genet 24 (2015) 4997-5014.
[22] B. Lang, B. Song, W. Davidson, A. MacKenzie, N. Smith, C.D. McCaig, A.J. Harmar, and S. Shen, Expression of the human PAC1 receptor leads to dose-dependent hydrocephalus-related abnormalities in mice. J Clin Invest 116 (2006) 1924-34.
[23] S.M. Lee, S. Tole, E. Grove, and A.P. McMahon, A local Wnt-3a signal is required for development of the mammalian hippocampus. Development 127 (2000) 457-67.
[24] S. Lodato, C. Rouaux, K.B. Quast, C. Jantrachotechatchawan, M. Studer, T.K. Hensch, and P. Arlotta, Excitatory projection neuron subtypes control the distribution of local inhibitory interneurons in the cerebral cortex. Neuron 69 (2011) 763-79.
[25] O. Machon, C.J. van den Bout, M. Backman, R. Kemler, and S. Krauss, Role of beta-catenin in the developing cortical and hippocampal neuroepithelium. Neuroscience 122 (2003) 129-43.
[26] D. Magnani, K. Hasenpusch-Theil, C. Benadiba, T. Yu, M.A. Basson, D.J. Price, C. Lebrand, and T. Theil, Gli3 controls corpus callosum formation by positioning midline guideposts during telencephalic patterning. Cereb Cortex 24 (2014) 186-98.
[27] T.R. Matsugami, K. Tanemura, M. Mieda, R. Nakatomi, K. Yamada, T. Kondo, M. Ogawa, K. Obata, M. Watanabe, T. Hashikawa, and K. Tanaka, From the Cover: Indispensability of the glutamate transporters GLAST and GLT1 to brain development. Proc Natl Acad Sci U S A 103 (2006) 12161-6.
[28] M. Niquille, S. Garel, F. Mann, J.P. Hornung, B. Otsmane, S. Chevalley, C. Parras, F. Guillemot, P. Gaspar, Y. Yanagawa, and C. Lebrand, Transient neuronal populations are required to guide callosal axons: a role for semaphorin 3C. PLoS Biol 7 (2009) e1000230.
[29] P. Páez, L.F. Bátiz, R. Roales-Buján, L.M. Rodríguez-Pérez, S. Rodríguez, A.J. Jiménez, E.M. Rodríguez, and J.M. Pérez-Fígares, Patterned neuropathologic events occurring in hyh congenital hydrocephalic mutant mice. J Neuropathol Exp Neurol 66 (2007) 1082-92.
[30] A. Putoux, D. Baas, M. Paschaki, L. Morlé, C. Maire, T. Attié-Bitach, S. Thomas, and B. Durand, Altered GLI3 and FGF8 signaling underlies acrocallosal syndrome phenotypes in Kif7 depleted mice. Hum Mol Genet 28 (2019) 877-887.
[31] M. Quesnel-Vallières, M. Irimia, S.P. Cordes, and B.J. Blencowe, Essential roles for the splicing regulator nSR100/SRRM4 during nervous system development. Genes Dev 29 (2015) 746-59.
[32] B.G. Rash, H.D. Lim, J.J. Breunig, and F.M. Vaccarino, FGF signaling expands embryonic cortical surface area by regulating Notch-dependent neurogenesis. J Neurosci 31 (2011) 15604-17.
[33] S. Reinhold, Longitudinal supracallosal bundles without callosal defect. Clin Neuropathol 8 (1989) 234.
[34] S.E. Ross, A.E. McCord, C. Jung, D. Atan, S.I. Mok, M. Hemberg, T.K. Kim, J. Salogiannis, L. Hu, S. Cohen, Y. Lin, D. Harrar, R.R. McInnes, and M.E. Greenberg, Bhlhb5 and Prdm8 form a repressor complex involved in neuronal circuit assembly. Neuron 73 (2012) 292-303.
[35] Y. Saito, S. Miranda-Rottmann, M. Ruggiu, C.Y. Park, J.J. Fak, R. Zhong, J.S. Duncan, B.A. Fabella, H.J. Junge, Z. Chen, R. Araya, B. Fritzsch, A.J. Hudspeth, and R.B. Darnell, NOVA2-mediated RNA regulation is required for axonal pathfinding during development. Elife 5 (2016).
[36] P. Scotland, D. Zhou, H. Benveniste, and V. Bennett, Nervous system defects of AnkyrinB (-/-) mice suggest functional overlap between the cell adhesion molecule L1 and 440-kD AnkyrinB in premyelinated axons. J Cell Biol 143 (1998) 1305-15.
[37] T. Shu, K.G. Butz, C. Plachez, R.M. Gronostajski, and L.J. Richards, Abnormal development of forebrain midline glia and commissural projections in Nfia knock-out mice. J Neurosci 23 (2003) 203-12.
[38] T. Shu, V. Sundaresan, M.M. McCarthy, and L.J. Richards, Slit2 guides both precrossing and postcrossing callosal axons at the midline in vivo. J Neurosci 23 (2003) 8176-84.
[39] S. Srivatsa, S. Parthasarathy, Z. Molnár, and V. Tarabykin, Sip1 downstream Effector ninein controls neocortical axonal growth, ipsilateral branching, and microtubule growth and stability. Neuron 85 (2015) 998-1012.
[40] G. Steele-Perkins, C. Plachez, K.G. Butz, G. Yang, C.J. Bachurski, S.L. Kinsman, E.D. Litwack, L.J. Richards, and R.M. Gronostajski, The transcription factor gene Nfib is essential for both lung maturation and brain development. Mol Cell Biol 25 (2005) 685-98.
[41] R.W. Stottmann, M. Donlin, A. Hafner, A. Bernard, D.A. Sinclair, and D.R. Beier, A mutation in Tubb2b, a human polymicrogyria gene, leads to lethality and abnormal cortical development in the mouse. Hum Mol Genet 22 (2013) 4053-63.
[42] D.J. Stumpo, C.B. Bock, J.S. Tuttle, and P.J. Blackshear, MARCKS deficiency in mice leads to abnormal brain development and perinatal death. Proc Natl Acad Sci U S A 92 (1995) 944-8.
[43] D. Svoboda, The Role of Pocket Proteins pRb and p107 in Radial Migration and Axon Guidance through Cell Cycle Independent Mechanisms, Université d'Ottawa/University of Ottawa, 2015.
[44] S. Tole, G. Gutin, L. Bhatnagar, R. Remedios, and J.M. Hébert, Development of midline cell types and commissural axon tracts requires Fgfr1 in the cerebrum. Dev Biol 289 (2006) 141-51.
[45] D.K. Unni, M. Piper, R.X. Moldrich, I. Gobius, S. Liu, T. Fothergill, A.L. Donahoo, J.M. Baisden, H.M. Cooper, and L.J. Richards, Multiple Slits regulate the development of midline glial populations and the corpus callosum. Dev Biol 365 (2012) 36-49.
[46] H. Waage-Baudet, W.C. Dunty, Jr., D.B. Dehart, S. Hiller, and K.K. Sulik, Immunohistochemical and microarray analyses of a mouse model for the smith-lemli-opitz syndrome. Dev Neurosci 27 (2005) 378-96.
[47] J.K. White, W. Auerbach, M.P. Duyao, J.P. Vonsattel, J.F. Gusella, A.L. Joyner, and M.E. MacDonald, Huntingtin is required for neurogenesis and is not impaired by the Huntington's disease CAG expansion. Nat Genet 17 (1997) 404-10.
[48] Y. Xie, E. Skinner, C. Landry, V. Handley, V. Schonmann, E. Jacobs, R. Fisher, and A. Campagnoni, Influence of the embryonic preplate on the organization of the cerebral cortex: a targeted ablation model. J Neurosci 22 (2002) 8981-91.
[49] J. Yamaguchi, C. Suzuki, T. Nanao, S. Kakuta, K. Ozawa, I. Tanida, T. Saitoh, T. Sunabori, M. Komatsu, K. Tanaka, S. Aoki, K. Sakimura, and Y. Uchiyama, Atg9a deficiency causes axon-specific lesions including neuronal circuit dysgenesis. Autophagy 14 (2018) 764-777.
[50] A. Zembrzycki, G. Griesel, A. Stoykova, and A. Mansouri, Genetic interplay between the transcription factors Sp8 and Emx2 in the patterning of the forebrain. Neural Dev 2 (2007) 8.
