# Supplementary material for: Brain plasticity following corpus callosum agenesis or loss: a review of the Probst bundles
Source: Front Neuroanat. 2023 Nov 6;17:1296779. doi: 10.3389/fnana.2023.1296779 (PMC10657877; doi:10.3389/fnana.2023.1296779)
Supplement: Supplementary file 3 [file Table_3.xlsx]

## Sheet: Sheet1
			Age of analysis/collection
Citation	Etiology	Species	Embryonic/Fetal	Juvenile	Adult	Hippocampal commissure crossing?
1	unknown	mouse	?	?	?	N
2	Mena Bgeo/Bgeo	mouse			Y	Y
3	surgical transection @P0 or adults	hamster			Y	Y
4	surgical transection @P0	hamster		Y		Y
5	Fezl-/-	mouse			Y	Y
6	BALB/c	mouse			Y	Y
7	sek4-/- and nuk-/- double mutant	mouse		Y		Y
8	ddN strain	mouse			Y	Y
9	ddN strain	mouse			Y	Y
10	ddN strain	mouse			Y	Y
11	BALB/c Wah1 and 129/ReJ	mouse	Y			Y
12	Emx1-/-	mouse			Y	Y
13	Netrin1-/-	mouse	Y			N
14	Manual callos C57Bl/6J @E14+	mouse	Y	Y	Y	Y

## Sheet: Citations
[1] L.S. King, Hereditary defects of the corpus callosum in the mouse, Mus musculus. Journal of Comparative Neurology 64 (1936) 337-363.
[2] L.M. Lanier, M.A. Gates, W. Witke, A.S. Menzies, A.M. Wehman, J.D. Macklis, D. Kwiatkowski, P. Soriano, and F.B. Gertler, Mena is required for neurulation and commissure formation. Neuron 22 (1999) 313-25.
[3] R. Lent, Cortico-cortical connections reorganize in hamsters after neonatal transection of the callosal bridge. Brain Res 313 (1983) 137-42.
[4] R. Lent, Neuroanatomical effects of neonatal transection of the corpus callosum in hamsters. J Comp Neurol 223 (1984) 548-55.
[5] B.J. Molyneaux, P. Arlotta, T. Hirata, M. Hibi, and J.D. Macklis, Fezl is required for the birth and specification of corticospinal motor neurons. Neuron 47 (2005) 817-31.
[6] J. Olavarria, M.M. Serra-Oller, K.T. Yee, and R.C. Van Sluyters, Topography of interhemispheric connections in neocortex of mice with congenital deficiencies of the callosal commissure. J Comp Neurol 270 (1988) 575-90.
[7] D. Orioli, M. Henkemeyer, G. Lemke, R. Klein, and T. Pawson, Sek4 and Nuk receptors cooperate in guidance of commissural axons and in palate formation. Embo j 15 (1996) 6035-49.
[8] H.S. Ozaki, T.H. Murakami, T. Toyoshima, and M. Shimada, Agenesis of the corpus callosum in ddN strain mouse associated with unusual facial appearance (flat-face). Neurosci Res 1 (1984) 81-7.
[9] H.S. Ozaki, T.H. Murakami, T. Toyoshima, and M. Shimada, The fibers which leave the Probst's longitudinal bundle seen in the brain of an acallosal mouse: a study with the horseradish peroxidase technique. Brain Res 400 (1987) 239-46.
[10] H.S. Ozaki, K. Iwahashi, and M. Shimada, Ipsilateral corticocortical projections of fibers which course within Probst's longitudinal bundle seen in the brains of mice with congenital absence of the corpus callosum: a study with the horseradish peroxidase technique. Brain Res 493 (1989) 66-73.
[11] H.S. Ozaki, and D. Wahlsten, Cortical axon trajectories and growth cone morphologies in fetuses of acallosal mouse strains. J Comp Neurol 336 (1993) 595-604.
[12] M. Qiu, S. Anderson, S. Chen, J.J. Meneses, R. Hevner, E. Kuwana, R.A. Pedersen, and J.L. Rubenstein, Mutation of the Emx-1 homeobox gene disrupts the corpus callosum. Dev Biol 178 (1996) 174-8.
[13] T. Ren, J. Zhang, C. Plachez, S. Mori, and L.J. Richards, Diffusion tensor magnetic resonance imaging and tract-tracing analysis of Probst bundle structure in Netrin1- and DCC-deficient mice. J Neurosci 27 (2007) 10345-9.
[14] J. Silver, S.E. Lorenz, D. Wahlsten, and J. Coughlin, Axonal guidance during development of the great cerebral commissures: descriptive and experimental studies, in vivo, on the role of preformed glial pathways. J Comp Neurol 210 (1982) 10-29.
