# Supplementary material for: Brain plasticity following corpus callosum agenesis or loss: a review of the Probst bundles
Source: Front Neuroanat. 2023 Nov 6;17:1296779. doi: 10.3389/fnana.2023.1296779 (PMC10657877; doi:10.3389/fnana.2023.1296779)
Supplement: Supplementary file 4 [file Table_4.XLSX]

## Sheet: Sheet1
			Type of partial ACC		Age of analysis/collection
Citation	Etiology	Species	Hypogenesis	Hypoplasia	Embryonic/Fetal	Juvenile	Adult	PB location (dorsal/ventral/anterior/posterior/not stated)
1	unknown	mouse		1				Dorsal
2	various - 12 autopsied cases	human	1				Y	Posterior
2	various - 12 autopsied cases	human				Y		Not stated
3	surgical transection @P0 or adults	hamster				?	Y	Not stated, likely both as per 1984 article
4	surgical transection @P0	hamster	1			Y		Anterior
4	surgical transection @P0	hamster	1			Y		Posterior
5	surgical lesion @E16 + implant at P2, 5, 8, 14, 21 and 8months	mouse				Y	Y	Intermixed, difficult to say (bridge rescue phenotype)
6	Various	human					Y	Not stated
7	Acardi Syndrome	human				Y		Not stated
8	Various	human				Y	Y	Not stated
9	Possible structural disturbance (vascular, obstructive or hypoxic-ischmic etiology)	human				Y		Not stated, likely posterior (splenium absent)
10	Pts with schizophrenia	human					Y	Not stated. Remnant looks anterior so maybe posterior
11	surgical lesion (neonatally)	mouse					Y	Not stated
12	Trisomy 9	human				Y		Not stated, unsure if it forms in partial
13	BALB/cWah1 and 129/ReJ	mouse		1	Y			Dorsal
14	Aicardi's syndrome	human				Y		Not stated
15	RI-21	mouse		1	Y			Dorsal
16	Emx1 HD/HD	mouse					Y	Not stated, unsure if it forms in partial
17	p35-/-, an activator of cdk5	mouse		1		Y		Dorsal
18	Mena Bgeo/Bgeo	mouse					Y	Not stated
19	Gamma irradiated @E16	mouse	1				Y	Posterior
20	Unknown	human				Y	Y	Not stated, likely posterior
21	EphA5(K-)	mouse		1		Y	Y	Dorsal
22	2Mb deletion within 2q37.1	human				Y		Not stated, likely posterior
23	Lipoma	human				Y		Not stated
24	various	human				Y	Y	Not stated
25	COUP-TFI-/- (NR2F1-/-)	mouse			Y			Not stated
26	Dclk +/-; Dclk -/-; Dcx-/- DKO	mouse				Y		Not stated
27	Dcx-/y;Dclk-/-	mouse		1		Y		Dorsal
28	EphB2 KO	mouse				Y		Not stated, image looks like it could be ventral or middle
28	EphB1 KO	mouse				Y		Not stated, image looks like it could be ventral or middle
28	ephrinB3 KO	mouse				Y		Not stated, image looks like it could be ventral or middle
28	ephrinB3 KO	mouse				Y		Not stated, image looks like it could be ventral or middle
28	ephrinB3 KO/EphA4 KO	mouse				Y		Not stated, image looks like it could be ventral or middle
28	ephrinB3 KO/EphB1 KO	mouse				Y		Not stated, image looks like it could be ventral or middle
28	ephrinB3 KO/EphB2 KO	mouse				Y		Not stated, image looks like it could be ventral or middle
28	EphB1 KO/EphA4 KO	mouse				Y		Not stated, image looks like it could be ventral or middle
28	EphB1 KO/EphB2 KO	mouse				Y		Not stated, image looks like it could be ventral or middle
28	EphB1 KO/EphB3 KO	mouse				Y		Not stated, image looks like it could be ventral or middle
28	EphB2 KO/EphB3 KO	mouse				Y		Not stated, image looks like it could be ventral or middle
29	Temtamy syndrome (or similar)	human				Y		Not stated, likely posterior
30	various	human		1		Y	Y	Dorsal
30	various	human	1			Y	Y	Posterior
31	Phr1-/- (cko emx1-cre;phr1flox/phr1flox)	mouse	1		Y	Y		Posterior
32	Various	human				Y		Not stated
33	Unknown	human					Y	Not stated
34	Tbr2-/- Sox1 Cre	mouse				Y		Not stated
35	Unknown	rabbit				Y		Not stated
36	RA-GEF-1 cKO	mouse		1			Y	Dorsal
37	Draxin -/-	mouse				Y		Not stated
38	spina bifida meningomyelocele	human				Y		Not stated
39	PAX6 mutation (p.R240X)	human	1				Y	Anterior
40	Various	human					Y	Not stated
41	9.3 to 16.9 Mb on chromosome 18	mouse	1				Y	Anterior
42	Various	human				Y		Not stated
43	TUBA1A	human			Y			Not stated, likely posterior
44	Tubb3 R262C/R262C	mouse			Y			Not stated
45	Dcc+/- draxin+/-	mouse		1		Y		Ventral
46	Various	human	1				Y	Posterior
47	Slit2-/-;Slit1-/-	mouse			Y			Not stated
47	Slit2-/-	mouse		1	Y			Ventral
47	Slit2-/-;Hs6st1-/-	mouse		1	Y			Ventral
48	RA-GEF-1 cKO	mouse	1			Y		Anterior
49	Various	human						Not stated
50	Unknown	human					Y	Not stated, likely middle
51	FGFR2 mutation (Pfeiffer syndrome - FGFR2 hyperactivity)	human	1		Y			Posterior
52	Unknown, has schizencephaly and epilepsy	human		1			Y	Dorsal
53	Unknown	human	1				Y	Anterior
54	Rfx3-/-	mouse		1	Y			Dorsal
55	Various	human					Y	Not stated
56	Unknown	human			Y			Not stated
57	Deletion 8q23.3-q24.11, Langer-Giedion syndrome	human				Y		Not stated
58	Emx1Cre; Gli3 fl/fl	mouse		1		Y		Dorsal
59	L1CAM and others	human			Y	Y		Not stated
60	draxin +/- and Tsk +/-	mouse				Y		Not stated
61	OFD1 mutations	human			?	?	?	Not stated
62	Complete trisomy 9	human			Y			Not stated
63	Inversion duplication and terminal delevtion of ch13 (inv dup del 13q)	human			Y			Not stated
64	Various	human		1			Y	Dorsal
64	Various	human	1				Y	Posterior
65	various	human	1			Y	Y	Anterior
65	various	human	1			Y	Y	Middle
65	various	human	1			Y	Y	Posterior
66	Various	human			Y			Not stated
67	Various	human	1			Y		Anterior
67	Various	human	1			Y		Posterior
68	Unknown	human			Y			Not stated
69	Emx1-/-/C57Bl/6	mouse	1		Y		Y	Anterior
70	Cckar Cckbr double mutant mice	mouse				Y		Not stated, unsure if it forms in partial
71	Various	human				Y	Y	Not stated, likely posterior
72	various	human		1		Y		Dorsal
72	various	human	1			Y		Posterior
73	Rpgrip1l-/- KO (model for Meckel-Gruber syndrome)	mouse			Y			Not stated
74	Various	human			Y			Not stated
75	Ctip1 fl/fl Emx1Cre	mouse		1		Y		Dorsal
76	Ulk1/2 Nestin cDKO	mouse	1			Y		Anterior
77	Various	human	1			Y	Y	Posterior
78	ALDH7A1	human				Y		Not stated, likely posterior
79	various	human	1			Y		Middle (parietal PBs)
80		human				Y	Y	Not stated
81	Unknown	human				Y		Not stated, likely posterior
82	DYNC1H1 mutation	human	1		Y			Posterior
83	Beckwith-Wiedemann Syndrome. Loss of methylation at ICR2 at 11p15 in case 1, gain of methylation at ICR1 and a loss of methylation at ICR2 locus in case 2	human	1		Y			Posterior
84	ZBTB20 (Primrose syndrome)	human			Y	Y		Not stated
85	unknown (Case study)	dog					Y	Not stated, likely anterior
86	DCC	human				Y		Not stated
87	Ulk1 and 2 cDKO	mouse		1		Y		Dorsal
88	Unknown	dog				Y		Not stated
89	Various	human				Y		Not stated
90	Missense variant in FBXW11	human				Y		Not stated, likely anterior
91	Aicardi syndrome	human				Y		Not stated
92	Various	human				Y		Not stated, likely posterior
93	BTBRN2	mouse					Y	Not stated
94	Various	human				Y		Not stated
95	NA	human	1				Y	Posterior
96	various	human	1			Y	Y	Posterior
97	Balb/c	mouse					Y	Not stated
98	Various	human					Y	Not stated, likely posterior (anterior remnants)
99	ATP1A2 or ATP1A3. Pt with PBs had a heterozygous ATP1A3 mutation.	human	1			Y		Posterior
100	Various	human	1				Y	Posterior
101	BRCA2 polymalformative syndrome	human	1		Y			Posterior
102	Emx1-Scrib-/-	mouse				Y		Not stated, likely anterior
103	Unknown	human				Y		Not stated
104	14q12q21.2 deletion, a mutation of Zinc finger E-box-binding homeobox 1	human			Y			Not stated
104	8q21.12q21.3 duplication, 11.4Mb arr[GRCh37] 8q21.12q21.3 (79321132_90690216)x3	human			Y			Not stated
104	duplication 3q21 Zinc finger Ebox-binding homeobox 1 mutation was found in one fetus.	human			Y			Not stated
104	Various	human			Y			Not stated
104	pericentric inversion of chromosome 18, which arose de novo	human			Y			Not stated
104	duplication 8q211q21.3	human			Y			Not stated
105	Cep55 KO	mouse		1		Y		Dorsal
106	Various	human			Y			Not stated
107	middle interhemispheric variant of holoprosencephaly (also called syntelencephaly)	human			Y			Not stated, likely posterior
108	various (20 children)	human				Y		Not stated, likely posterior
109	various	human			Y			Not stated
110	Unknown - case study	human	1				Y	Posterior
111	Compound heterozygous VUS in ROBO1	human				Y		Not stated
112	Tmco1-/-	mouse			Y		Y	Not stated, unsure if it forms in partial
113	Chiari II malformation with Chromosome X alterations	human				Y		Not stated, likely posterior

## Sheet: Citations
[1] L.S. King, Hereditary defects of the corpus callosum in the mouse, Mus musculus. Journal of Comparative Neurology 64 (1936) 337-363.
[2] J.D. Loeser, and E.C. Alvord, Jr., Clinicopathological correlations in agenesis of the corpus callosum. Neurology 18 (1968) 745-56.
[3] R. Lent, Cortico-cortical connections reorganize in hamsters after neonatal transection of the callosal bridge. Brain Res 313 (1983) 137-42.
[4] R. Lent, Neuroanatomical effects of neonatal transection of the corpus callosum in hamsters. J Comp Neurol 223 (1984) 548-55.
[5] G.M. Smith, R.H. Miller, and J. Silver, Changing role of forebrain astrocytes during development, regenerative failure, and induced regeneration upon transplantation. J Comp Neurol 251 (1986) 23-43.
[6] S.W. Atlas, R.A. Zimmerman, L.T. Bilaniuk, L. Rorke, D.B. Hackney, H.I. Goldberg, and R.I. Grossman, Corpus callosum and limbic system: neuroanatomic MR evaluation of developmental anomalies. Radiology 160 (1986) 355-62.
[7] J.T. Curnes, D.W. Laster, T.D. Koubek, D.M. Moody, M.R. Ball, and R.L. Witcofski, MRI of corpus callosal syndromes. AJNR Am J Neuroradiol 7 (1986) 617-22.
[8] A.J. Barkovich, and D. Norman, Anomalies of the corpus callosum: correlation with further anomalies of the brain. AJR Am J Roentgenol 151 (1988) 171-9.
[9] C. Njiokiktjien, J. Valk, and G. Ramaekers, Malformation or damage of the corpus callosum? A clinical and MRI study. Brain Dev 10 (1988) 92-9.
[10] V.W. Swayze, 2nd, N.C. Andreasen, J.C. Ehrhardt, W.T. Yuh, R.J. Alliger, and G.A. Cohen, Developmental abnormalities of the corpus callosum in schizophrenia. Arch Neurol 47 (1990) 805-8.
[11] M. Lefkowitz, D. Durand, G. Smith, and J. Silver, Electrical properties of axons within probst bundles of acallosal mice and callosi that have reformed upon glial-coated polymer implants. Exp Neurol 113 (1991) 306-13.
[12] J.A. Golden, and W.C. Schoene, Central nervous system malformations in trisomy 9. J Neuropathol Exp Neurol 52 (1993) 71-7.
[13] H.S. Ozaki, and D. Wahlsten, Cortical axon trajectories and growth cone morphologies in fetuses of acallosal mouse strains. J Comp Neurol 336 (1993) 595-604.
[14] C.D. Smith, S.J. Ryan, S.L. Hoover, and R.J. Baumann, Magnetic resonance imaging of the brain in Aicardi's syndrome. Report of 20 patients. J Neuroimaging 6 (1996) 214-21.
[15] K.M. Bishop, A threshold model for development of the corpus callosum in normal and acallosal mice. (1997).
[16] M. Yoshida, Y. Suda, I. Matsuo, N. Miyamoto, N. Takeda, S. Kuratani, and S. Aizawa, Emx1 and Emx2 functions in development of dorsal telencephalon. Development 124 (1997) 101-11.
[17] Y.T. Kwon, L.H. Tsai, and J.E. Crandall, Callosal axon guidance defects in p35(-/-) mice. J Comp Neurol 415 (1999) 218-29.
[18] L.M. Lanier, M.A. Gates, W. Witke, A.S. Menzies, A.M. Wehman, J.D. Macklis, D. Kwiatkowski, P. Soriano, and F.B. Gertler, Mena is required for neurulation and commissure formation. Neuron 22 (1999) 313-25.
[19] E.M. Caparelli-Dáquer, and S.L. Schmidt, Morphological brain asymmetries in male mice with callosal defects due to prenatal gamma irradiation. Int J Dev Neurosci 17 (1999) 67-77.
[20] M. Jeeves, T. Ludwig, P. Moes, and W. Norman, The stability of compromised interhemispheric processing in callosal dysgenesis and partial commissurotomy. Cortex 37 (2001) 643-664.
[21] Z. Hu, X. Yue, G. Shi, Y. Yue, D.P. Crockett, J. Blair-Flynn, K. Reuhl, L. Tessarollo, and R. Zhou, Corpus callosum deficiency in transgenic mice expressing a truncated ephrin-A receptor. J Neurosci 23 (2003) 10963-70.
[22] E.H. Sherr, R. Owen, D.G. Albertson, D. Pinkel, P.D. Cotter, A.M. Slavotinek, S.W. Hetts, R.J. Jeremy, G. Schilmoeller, K. Schilmoeller, M. Wakahiro, and A.J. Barkovich, Genomic microarray analysis identifies candidate loci in patients with corpus callosum anomalies. Neurology 65 (2005) 1496-8.
[23] L. Sztriha, Spectrum of corpus callosum agenesis. Pediatr Neurol 32 (2005) 94-101.
[24] S.W. Hetts, E.H. Sherr, S. Chao, S. Gobuty, and A.J. Barkovich, Anomalies of the corpus callosum: an MR analysis of the phenotypic spectrum of associated malformations. AJR Am J Roentgenol 187 (2006) 1343-8.
[25] M. Armentano, A. Filosa, G. Andolfi, and M. Studer, COUP-TFI is required for the formation of commissural projections in the forebrain by regulating axonal growth. Development 133 (2006) 4151-62.
[26] H. Koizumi, T. Tanaka, and J.G. Gleeson, Doublecortin-like kinase functions with doublecortin to mediate fiber tract decussation and neuronal migration. Neuron 49 (2006) 55-66.
[27] T.A. Deuel, J.S. Liu, J.C. Corbo, S.Y. Yoo, L.B. Rorke-Adams, and C.A. Walsh, Genetic interactions between doublecortin and doublecortin-like kinase in neuronal migration and axon outgrowth. Neuron 49 (2006) 41-53.
[28] S.W. Mendes, M. Henkemeyer, and D.J. Liebl, Multiple Eph receptors and B-class ephrins regulate midline crossing of corpus callosum fibers in the developing mouse forebrain. J Neurosci 26 (2006) 882-92.
[29] J. Li, S. Shivakumar, M. Wakahiro, P. Mukherjee, A.J. Barkovich, A. Slavotinek, and E.H. Sherr, Agenesis of the corpus callosum, optic coloboma, intractable seizures, craniofacial and skeletal dysmorphisms: an autosomal recessive disorder similar to Temtamy syndrome. Am J Med Genet A 143a (2007) 1900-5.
[30] F. Tovar-Moll, J. Moll, R. de Oliveira-Souza, I. Bramati, P.A. Andreiuolo, and R. Lent, Neuroplasticity in human callosal dysgenesis: a diffusion tensor imaging study. Cereb Cortex 17 (2007) 531-41.
[31] A.J. Bloom, B.R. Miller, J.R. Sanes, and A. DiAntonio, The requirement for Phr1 in CNS axon tract formation reveals the corticostriatal boundary as a choice point for cortical axons. Genes Dev 21 (2007) 2593-606.
[32] C.C. Schell-Apacik, K. Wagner, M. Bihler, B. Ertl-Wagner, U. Heinrich, E. Klopocki, V.M. Kalscheuer, M. Muenke, and H. von Voss, Agenesis and dysgenesis of the corpus callosum: clinical, genetic and neuroimaging findings in a series of 41 patients. Am J Med Genet A 146a (2008) 2501-11.
[33] J.A. Kaufman, L.K. Paul, K.F. Manaye, A.E. Granstedt, P.R. Hof, A.Y. Hakeem, and J.M. Allman, Selective reduction of Von Economo neuron number in agenesis of the corpus callosum. Acta Neuropathol 116 (2008) 479-89.
[34] S.J. Arnold, G.J. Huang, A.F. Cheung, T. Era, S. Nishikawa, E.K. Bikoff, Z. Molnár, E.J. Robertson, and M. Groszer, The T-box transcription factor Eomes/Tbr2 regulates neurogenesis in the cortical subventricular zone. Genes Dev 22 (2008) 2479-84.
[35] H. D'Arceuil, C. Liu, P. Levitt, B. Thompson, B. Kosofsky, and A. de Crespigny, Three-dimensional high-resolution diffusion tensor imaging and tractography of the developing rabbit brain. Dev Neurosci 30 (2008) 262-75.
[36] S.E. Bilasy, T. Satoh, S. Ueda, P. Wei, H. Kanemura, A. Aiba, T. Terashima, and T. Kataoka, Dorsal telencephalon-specific RA-GEF-1 knockout mice develop heterotopic cortical mass and commissural fiber defect. Eur J Neurosci 29 (2009) 1994-2008.
[37] S.M. Islam, Y. Shinmyo, T. Okafuji, Y. Su, I.B. Naser, G. Ahmed, S. Zhang, S. Chen, K. Ohta, H. Kiyonari, T. Abe, S. Tanaka, R. Nishinakamura, T. Terashima, T. Kitamura, and H. Tanaka, Draxin, a repulsive guidance protein for spinal cord and forebrain commissures. Science 323 (2009) 388-93.
[38] H.J. Hannay, M. Dennis, L. Kramer, S. Blaser, and J.M. Fletcher, Partial agenesis of the corpus callosum in spina bifida meningomyelocele and potential compensatory mechanisms. J Clin Exp Neuropsychol 31 (2009) 180-94.
[39] H. Abouzeid, M.A. Youssef, N. ElShakankiri, P. Hauser, F.L. Munier, and D.F. Schorderet, PAX6 aniridia and interhemispheric brain anomalies. Mol Vis 15 (2009) 2074-83.
[40] P. Moes, K. Schilmoeller, and G. Schilmoeller, Physical, motor, sensory and developmental features associated with agenesis of the corpus callosum. Child Care Health Dev 35 (2009) 656-72.
[41] S. Mizuno, A. Mizobuchi, H. Iseki, S. Iijima, Y. Matsuda, S. Kunita, F. Sugiyama, and K. Yagami, A novel locus on proximal chromosome 18 associated with agenesis of the corpus callosum in mice. Mamm Genome 21 (2010) 525-33.
[42] C.C. Schell-Apacik, B. Ertl-Wagner, U. Hehr, and H. von Voss, ARX and SHH gene mutation analyses revealed no mutation in patients with agenesis/dysgenesis of the corpus callosum. Journal of Pediatric Neurology 08 (2010) 157-162.
[43] M. Lecourtois, K. Poirier, G. Friocourt, X. Jaglin, A. Goldenberg, P. Saugier-Veber, J. Chelly, and A. Laquerrière, Human lissencephaly with cerebellar hypoplasia due to mutations in TUBA1A: expansion of the foetal neuropathological phenotype. Acta Neuropathol 119 (2010) 779-89.
[44] M.A. Tischfield, H.N. Baris, C. Wu, G. Rudolph, L. Van Maldergem, W. He, W.M. Chan, C. Andrews, J.L. Demer, R.L. Robertson, D.A. Mackey, J.B. Ruddle, T.D. Bird, I. Gottlob, C. Pieh, E.I. Traboulsi, S.L. Pomeroy, D.G. Hunter, J.S. Soul, A. Newlin, L.J. Sabol, E.J. Doherty, C.E. de Uzcátegui, N. de Uzcátegui, M.L. Collins, E.C. Sener, B. Wabbels, H. Hellebrand, T. Meitinger, T. de Berardinis, …
[45] G. Ahmed, Y. Shinmyo, K. Ohta, S. M. Islam, M. Hossain, I.B. Naser, M.A. Riyadh, Y. Su, S. Zhang, M. Tessier-Lavigne, and H. Tanaka, Draxin Inhibits Axonal Outgrowth through the Netrin Receptor DCC. The Journal of Neuroscience 31 (2011) 14018.
[46] S.R. Pazienza, Emotional Expressiveness and Somatization in Agenesis of the Corpus Callosum, Fuller Theological Seminary, School of Psychology, 2011.
[47] C.D. Conway, K.M. Howe, N.K. Nettleton, D.J. Price, J.O. Mason, and T. Pratt, Heparan sulfate sugar modifications mediate the functions of slits and other factors needed for mouse forebrain commissure development. J Neurosci 31 (2011) 1955-70.
[48] S.E. Bilasy, T. Satoh, T. Terashima, and T. Kataoka, RA-GEF-1 (Rapgef2) is essential for proper development of the midline commissures. Neurosci Res 71 (2011) 200-9.
[49] R.M. Hanna, S.E. Marsh, D. Swistun, L. Al-Gazali, M.S. Zaki, G.M. Abdel-Salam, A. Al-Tawari, L. Bastaki, H. Kayserili, A. Rajab, B. Boglárka, R.B. Dietrich, W.B. Dobyns, C.L. Truwit, S. Sattar, N.A. Chuang, E.H. Sherr, and J.G. Gleeson, Distinguishing 3 classes of corpus callosal abnormalities in consanguineous families. Neurology 76 (2011) 373-382.
[50] O. Lungu, and E. Stip, Agenesis of corpus callosum and emotional information processing in schizophrenia. Front Psychiatry 3 (2012) 1.
[51] R.H. Khonsari, A.L. Delezoide, W. Kang, J.M. Hébert, B. Bessières, V. Bodiguel, C. Collet, L. Legeai-Mallet, P.T. Sharpe, and C. Fallet-Bianco, Central nervous system malformations and deformations in FGFR2-related craniosynostosis. Am J Med Genet A 158a (2012) 2797-806.
[52] M. Yanase, T. Kaido, M. Yamada, and M. Watanabe, Malformations of cortical development with good clinical outcome: a case report and review of literature. BMJ Case Rep 2012 (2012).
[53] M.V. Lombardo, B. Chakrabarti, M.-C. Lai, S. Baron-Cohen, and M.A. Consortium, Self-referential and social cognition in a case of autism and agenesis of the corpus callosum. Molecular Autism 3 (2012) 14.
[54] C. Benadiba, D. Magnani, M. Niquille, L. Morlé, D. Valloton, H. Nawabi, A. Ait-Lounis, B. Otsmane, W. Reith, T. Theil, J.P. Hornung, C. Lebrand, and B. Durand, The ciliogenic transcription factor RFX3 regulates early midline distribution of guidepost neurons required for corpus callosum development. PLoS Genet 8 (2012) e1002606.
[55] L.B. Hinkley, E.J. Marco, A.M. Findlay, S. Honma, R.J. Jeremy, Z. Strominger, P. Bukshpun, M. Wakahiro, W.S. Brown, L.K. Paul, A.J. Barkovich, P. Mukherjee, S.S. Nagarajan, and E.H. Sherr, The role of corpus callosum development in functional connectivity and cognitive processing. PLoS One 7 (2012) e39804.
[56] G. Kasprian, P.C. Brugger, V. Schöpf, C. Mitter, M. Weber, J.A. Hainfellner, and D. Prayer, Assessing prenatal white matter connectivity in commissural agenesis. Brain 136 (2013) 168-79.
[57] G. Cappuccio, R. Genesio, V. Ronga, A. Casertano, A. Izzo, M.P. Riccio, C. Bravaccio, M.C. Salerno, L. Nitsch, G. Andria, and D. Melis, Complex chromosomal rearrangements causing Langer-Giedion syndrome atypical phenotype: genotype-phenotype correlation and literature review. Am J Med Genet A 164a (2014) 753-9.
[58] E.M. Amaniti, K. Hasenpusch-Theil, Z. Li, D. Magnani, N. Kessaris, J.O. Mason, and T. Theil, Gli3 is required in Emx1+ progenitors for the development of the corpus callosum. Dev Biol 376 (2013) 113-24.
[59] H. Adle-Biassette, P. Saugier-Veber, C. Fallet-Bianco, A.L. Delezoide, F. Razavi, N. Drouot, A. Bazin, A.M. Beaufrère, B. Bessières, S. Blesson, M. Bucourt, D. Carles, L. Devisme, F. Dijoud, B. Fabre, C. Fernandez, D. Gaillard, M. Gonzales, F. Jossic, M. Joubert, N. Laurent, B. Leroy, L. Loeuillet, P. Loget, P. Marcorelles, J. Martinovic, M.J. Perez, D. Satge, M. Sinico, M. Tosi, J. Benichou…
[60] M. Hossain, G. Ahmed, I.B. Naser, Y. Shinmyo, A. Ito, M.A. Riyadh, A. Felemban, X. Song, K. Ohta, and H. Tanaka, The combinatorial guidance activities of draxin and Tsukushi are essential for forebrain commissure formation. Dev Biol 374 (2013) 58-70.
[61] E. Del Giudice, M. Macca, F. Imperati, A. D'Amico, P. Parent, L. Pasquier, V. Layet, S. Lyonnet, V. Stamboul-Darmency, C. Thauvin-Robinet, and B. Franco, CNS involvement in OFD1 syndrome: a clinical, molecular, and neuroimaging study. Orphanet J Rare Dis 9 (2014) 74.
[62] G. Tonni, M. Lituania, D. Chitayat, M.P. Bonasoni, S. Keating, M. Thompson, and P. Shannon, Complete trisomy 9 with unusual phenotypic associations: Dandy-Walker malformation, cleft lip and cleft palate, cardiovascular abnormalities. Taiwan J Obstet Gynecol 53 (2014) 592-7.
[63] C. Quelin, E. Spaggiari, S. Khung-Savatovsky, C. Dupont, L. Pasquier, L. Loeuillet, S. Jaillard, J. Lucas, P. Marcorelles, H. Journel, K. Pluquailec-Bilavarn, A. Bazin, A. Verloes, A.L. Delezoide, A. Aboura, and F. Guimiot, Inversion duplication deletions involving the long arm of chromosome 13: phenotypic description of additional three fetuses and genotype-phenotype correlation. Am J Med G…
[64] F. Tovar-Moll, M. Monteiro, J. Andrade, I.E. Bramati, R. Vianna-Barbosa, T. Marins, E. Rodrigues, N. Dantas, T.E. Behrens, R. de Oliveira-Souza, J. Moll, and R. Lent, Structural and functional brain rewiring clarifies preserved interhemispheric transfer in humans born without the corpus callosum. Proc Natl Acad Sci U S A 111 (2014) 7843-8.
[65] S.J. Forkel, M. Thiebaut de Schotten, J.M. Kawadler, F. Dell'Acqua, A. Danek, and M. Catani, The anatomy of fronto-occipital connections from early blunt dissections to contemporary tractography. Cortex 56 (2014) 73-84.
[66] C. Alby, V. Malan, L. Boutaud, M.A. Marangoni, B. Bessières, M. Bonniere, A. Ichkou, N. Elkhartoufi, N. Bahi-Buisson, P. Sonigo, A.-E. Millischer, S. Thomas, Y. Ville, M. Vekemans, F. Encha-Razavi, and T. Attié-Bitach, Clinical, genetic and neuropathological findings in a series of 138 fetuses with a corpus callosum malformation. Birth Defects Research Part A: Clinical and Molecular Teratolo…
[67] A.H. Al-Hashim, S. Blaser, C. Raybaud, and D. MacGregor, Corpus callosum abnormalities: neuroradiological and clinical correlations. Developmental Medicine & Child Neurology 58 (2016) 475-484.
[68] A. Jakab, G. Kasprian, E. Schwartz, G.M. Gruber, C. Mitter, D. Prayer, V. Schöpf, and G. Langs, Disrupted developmental organization of the structural connectome in fetuses with corpus callosum agenesis. Neuroimage 111 (2015) 277-88.
[69] J.W. Lim, A.L. Donahoo, J. Bunt, T.J. Edwards, L.R. Fenlon, Y. Liu, J. Zhou, R.X. Moldrich, M. Piper, I. Gobius, T.L. Bailey, N.R. Wray, N. Kessaris, M.M. Poo, J.L. Rubenstein, and L.J. Richards, EMX1 regulates NRP1-mediated wiring of the mouse anterior cingulate cortex. Development 142 (2015) 3746-57.
[70] S. Nishimura, K. Bilgüvar, K. Ishigame, N. Sestan, M. Günel, and A. Louvi, Functional synergy between cholecystokinin receptors CCKAR and CCKBR in mammalian brain development. PLoS One 10 (2015) e0124295.
[71] J.B. Neal, C.G. Filippi, and R. Mayeux, Morphometric variability of neuroimaging features in children with agenesis of the corpus callosum. BMC Neurol 15 (2015) 116.
[72] A. Bénézit, L. Hertz-Pannier, G. Dehaene-Lambertz, K. Monzalvo, D. Germanaud, D. Duclap, P. Guevara, J.F. Mangin, C. Poupon, M.L. Moutard, and J. Dubois, Organising white matter in a brain without corpus callosum fibres. Cortex 63 (2015) 155-71.
[73] C. Laclef, I. Anselme, L. Besse, M. Catala, A. Palmyre, D. Baas, M. Paschaki, M. Pedraza, C. Métin, B. Durand, and S. Schneider-Maunoury, The role of primary cilia in corpus callosum formation is mediated by production of the Gli3 repressor. Hum Mol Genet 24 (2015) 4997-5014.
[74] D. Kidron, D. Shapira, L. Ben Sira, G. Malinger, D. Lev, A. Cioca, R. Sharony, and T. Lerman Sagie, Agenesis of the corpus callosum. An autopsy study in fetuses. Virchows Arch 468 (2016) 219-30.
[75] M.B. Woodworth, L.C. Greig, K.X. Liu, G.C. Ippolito, H.O. Tucker, and J.D. Macklis, Ctip1 Regulates the Balance between Specification of Distinct Projection Neuron Subtypes in Deep Cortical Layers. Cell Rep 15 (2016) 999-1012.
[76] B. Wang, Dissecting the Physiological Roles of ULK1/2 in the Mouse Brain, The University of Tennessee Health Science Center, 2016.
[77] V.V. Lazarev, M. de Carvalho Monteiro, R. Vianna-Barbosa, L.C. deAzevedo, R. Lent, and F. Tovar-Moll, Electrophysiological correlates of morphological neuroplasticity in human callosal dysgenesis. PLoS One 11 (2016) e0152668.
[78] F. Marguet, H. Barakizou, A. Tebani, L. Abily-Donval, S. Torre, F. Bayoudh, S. Jebnoun, M. Brasseur-Daudruy, S. Marret, A. Laquerriere, and S. Bekri, Pyridoxine-dependent epilepsy: report on three families with neuropathology. Metab Brain Dis 31 (2016) 1435-1443.
[79] M. Severino, D. Tortora, B. Toselli, S. Uccella, M. Traverso, G. Morana, V. Capra, E. Veneselli, M.M. Fato, and A. Rossi, Structural Connectivity Analysis in Children with Segmental Callosal Agenesis. AJNR Am J Neuroradiol 38 (2017) 639-647.
[80] L.B. Hinkley, E.J. Marco, E.G. Brown, P. Bukshpun, J. Gold, S. Hill, A.M. Findlay, R.J. Jeremy, M.L. Wakahiro, A.J. Barkovich, P. Mukherjee, E.H. Sherr, and S.S. Nagarajan, The Contribution of the Corpus Callosum to Language Lateralization. J Neurosci 36 (2016) 4522-33.
[81] V. Siffredi, M.M. Spencer-Smith, P. Barrouillet, M.J. Vaessen, R.J. Leventer, V. Anderson, and P. Vuilleumier, Neural correlates of working memory in children and adolescents with agenesis of the corpus callosum: An fMRI study. Neuropsychologia 106 (2017) 71-82.
[82] A. Laquerriere, C. Maillard, M. Cavallin, F. Chapon, F. Marguet, A. Molin, S. Sigaudy, M. Blouet, G. Benoist, C. Fernandez, K. Poirier, J. Chelly, S. Thomas, and N. Bahi-Buisson, Neuropathological Hallmarks of Brain Malformations in Extreme Phenotypes Related to DYNC1H1 Mutations. J Neuropathol Exp Neurol 76 (2017) 195-205.
[83] A. Beaufrère, M. Bonnière, J. Tantau, P. Roth, E. Schaerer, F. Brioude, I. Netchine, B. Bessières, A. Gelot, M. Vekemans, F. Razavi, D. Heron, and T. Attié-Bitach, Corpus Callosum Abnormalities and Short Femurs in Beckwith-Wiedemann Syndrome: A Report of Two Fetal Cases. Fetal Pediatr Pathol 37 (2018) 411-417.
[84] C. Alby, L. Boutaud, B. Bessières, V. Serre, M. Rio, V. Cormier-Daire, J. de Oliveira, A. Ichkou, L. Mouthon, C.T. Gordon, M. Bonnière, C. Mechler, P. Nitschke, C. Bole, S. Lyonnet, N. Bahi-Buisson, N. Boddaert, L. Colleaux, P. Roth, Y. Ville, M. Vekemans, F. Encha-Razavi, T. Attié-Bitach, and S. Thomas, Novel de novo ZBTB20 mutations in three cases with Primrose syndrome and constant corpus…
[85] A. Wang-Leandro, M. Dennler, and K.M. Beckmann, Presence of Probst Bundles Indicate White Matter Remodeling in a Dog With Corpus Callosum Hypoplasia and Dysplasia. Front Vet Sci 5 (2018) 260.
[86] T.J. Edwards, A.P.L. Marsh, P.J. Lockhart, L.J. Richards, and R.J. Leventer, Teaching NeuroImages: Imaging features of DCC-mediated mirror movements and isolated agenesis of the corpus callosum. Neurology 91 (2018) e886-e887.
[87] B. Wang, R. Iyengar, X. Li-Harms, J.H. Joo, C. Wright, A. Lavado, L. Horner, M. Yang, J.L. Guan, S. Frase, D.R. Green, X. Cao, and M. Kundu, The autophagy-inducing kinases, ULK1 and ULK2, regulate axon guidance in the developing mouse forebrain via a noncanonical pathway. Autophagy 14 (2018) 796-811.
[88] P.J. Johnson, E.F. Barry, W.M. Luh, and E. Davies, The use of diffusion tractography to characterize a corpus callosum malformation in a dog. J Vet Intern Med 33 (2019) 743-750.
[89] M. Issa, S. Ismail, N. Helmy, A. Kamel, S. Amin, O. Abdel Baky, and M. Zaki, Corpus callosum abnormalities in 64 Egyptian patients: Neuropsychological and genetic studies. Middle East Journal of Medical Genetics 7 (2018) 88-95.
[90] R.J. Holt, R.M. Young, B. Crespo, F. Ceroni, C.J. Curry, E. Bellacchio, D.A. Bax, A. Ciolfi, M. Simon, C.R. Fagerberg, E. van Binsbergen, A. De Luca, L. Memo, W.B. Dobyns, A.A. Mohammed, S.J.H. Clokie, C. Zazo Seco, Y.H. Jiang, K.P. Sørensen, H. Andersen, J. Sullivan, Z. Powis, A. Chassevent, C. Smith-Hicks, S. Petrovski, T. Antoniadi, V. Shashi, B.D. Gelb, S.W. Wilson, D. Gerrelli, M. Tarta…
[91] S. Uccella, A. Accogli, D. Tortora, M.M. Mancardi, L. Nobili, B. Berloco, G. Morana, P. Striano, V. Capra, M. Srour, C. Saint-Martine, A. Rossi, and M. Severino, Dissecting the neurological phenotype in children with callosal agenesis, interhemispheric cysts and malformations of cortical development. J Neurol 266 (2019) 1167-1181.
[92] N. El Ameen, M. Ibrahim, and S. Mounir, Fiber Tractography and Diffusion Tensor Imaging in Children with Agenesis and Dysgenesis of Corpus Callosum: A Clinico-Radiological Correlation. International Journal of Pediatrics 7 (2019) 9903-9915.
[93] T.J. Edwards, L.R. Fenlon, R.J. Dean, J. Bunt, E.H. Sherr, and L.J. Richards, Altered structural connectivity networks in a mouse model of complete and partial dysgenesis of the corpus callosum. Neuroimage 217 (2020) 116868.
[94] L. Vasung, H.J. Yun, H.A. Feldman, P.E. Grant, and K. Im, An Atypical Sulcal Pattern in Children with Disorders of the Corpus Callosum and Its Relation to Behavioral Outcomes. Cereb Cortex 30 (2020) 4790-4799.
[95] X. Liu, M. Kinoshita, H. Shinohara, O. Hori, N. Ozaki, and M. Nakada, Does the superior fronto-occipital fascicle exist in the human brain? Fiber dissection and brain functional mapping in 90 patients with gliomas. Neuroimage Clin 25 (2020) 102192.
[96] S. Paradiso, W.S. Brown, J.H. Porcerelli, D. Tranel, R. Adolphs, and L.K. Paul, Integration Between Cerebral Hemispheres Contributes to Defense Mechanisms. Front Psychol 11 (2020) 1534.
[97] D. Szczupak, C. Liu, C.C.C. Yen, S.H. Choi, F. Meireles, C. Victorino, L. Richards, R. Lent, A.C. Silva, and F. Tovar-Moll, Long-distance aberrant heterotopic connectivity in a mouse strain with a high incidence of callosal anomalies. Neuroimage 217 (2020) 116875.
[98] J. Yuan, X. Song, E. Kuan, S. Wang, L. Zuo, D. Ongur, W. Hu, and F. Du, The structural basis for interhemispheric functional connectivity: Evidence from individuals with agenesis of the corpus callosum. Neuroimage Clin 28 (2020) 102425.
[99] A. Vetro, H.N. Nielsen, R. Holm, R.F. Hevner, E. Parrini, Z. Powis, R.S. Møller, C. Bellan, A. Simonati, G. Lesca, K.L. Helbig, E.E. Palmer, D. Mei, E. Ballardini, A. Van Haeringen, S. Syrbe, V. Leuzzi, G. Cioni, C.J. Curry, G. Costain, M. Santucci, K. Chong, G.M.S. Mancini, J. Clayton-Smith, S. Bigoni, I.E. Scheffer, W.B. Dobyns, B. Vilsen, and R. Guerrini, ATP1A2- and ATP1A3-associated ear…
[100] I. Loushy, G. Gurevitch, T. Gazit, M. Medvedovsky, H.M. Khoo, J. Gotman, and F. Fahoum, Bilateral epileptic networks in congenital and acquired corpus callosum defects: EEG-fMRI study. Epilepsy Behav 120 (2021) 107986.
[101] A. Anquetil, S. Khung Savatovsky, L. Gavard, A. Bazin, F. Guimiot, C. Dubourg, L. Mandelbrot, and O. Picone, Case report: Antenatal diagnostic of a polymalformative syndrome due to biallelic BRCA2 mutations. Clin Case Rep 9 (2021) e04838.
[102] J. Ezan, M.M. Moreau, T.M. Mamo, M. Shimbo, M. Decroo, M. Richter, R. Peyroutou, R. Rachel, F. Tissir, F.C. de Anda, N. Sans, and M. Montcouquiol, Early loss of Scribble affects cortical development, interhemispheric connectivity and psychomotor activity. Sci Rep 11 (2021) 9106.
[103] L. Bartha-Doering, E. Schwartz, K. Kollndorfer, F.P.S. Fischmeister, A. Novak, G. Langs, H. Werneck, D. Prayer, R. Seidl, and G. Kasprian, Effect of corpus callosum agenesis on the language network in children and adolescents. Brain Struct Funct 226 (2021) 701-713.
[104] A.E. Millischer, D. Grevent, P. Sonigo, N. Bahi-Buisson, I. Desguerre, H. Mahallati, J.P. Bault, T. Quibel, S. Couderc, M.L. Moutard, E. Julien, V. Dangouloff, B. Bessieres, V. Malan, T. Attie, L.J. Salomon, and N. Boddaert, Feasibility and Added Value of Fetal DTI Tractography in the Evaluation of an Isolated Short Corpus Callosum: Preliminary Results. AJNR Am J Neuroradiol 43 (2022) 132-1…
[105] J.N. Little, K.C. McNeely, N. Michel, C.J. Bott, K.S. Lettieri, M.R. Hecht, S.A. Martin, and N.D. Dwyer, Loss of Coiled-Coil Protein Cep55 Impairs Neural Stem Cell Abscission and Results in p53-Dependent Apoptosis in Developing Cortex. J Neurosci 41 (2021) 3344-3365.
[106] X. Li, and Q. Wang, Magnetic Resonance Imaging (MRI) Diagnosis of Fetal Corpus Callosum Abnormalities and Follow-up Analysis. J Child Neurol 36 (2021) 1017-1026.
[107] I. Tavano, B. De Keersmaecker, M. Aertsen, and L. De Catte, Prenatal diagnosis of middle interhemispheric variant of holoprosencephaly: review of literature and prenatal case series. J Matern Fetal Neonatal Med 35 (2022) 4976-4984.
[108] V. Siffredi, M.G. Preti, S. Obertino, R.J. Leventer, A.G. Wood, A. McIlroy, V. Anderson, M.M. Spencer-Smith, and D. Van De Ville, Revisiting brain rewiring and plasticity in children born without corpus callosum. Dev Sci 24 (2021) e13126.
[109] E. Schwartz, M.C. Diogo, S. Glatter, R. Seidl, P.C. Brugger, G.M. Gruber, H. Kiss, K.H. Nenning, G. Langs, D. Prayer, and G. Kasprian, The Prenatal Morphomechanic Impact of Agenesis of the Corpus Callosum on Human Brain Structure and Asymmetry. Cereb Cortex 31 (2021) 4024-4037.
[110] E. Ohashi, I. Hayakawa, Y. Abe, Y. Tsutsumi, and M. Kubota, Transient Probst Bundle Diffusion Restriction: An Acute Encephalopathy Equivalent to Clinically Mild Encephalopathy with a Reversible Splenial Lesion. Intern Med 60 (2021) 2667-2670.
[111] T.S. Woodring, M.H. Mirza, V. Benavides, K.A. Ellsworth, M.S. Wright, M.J. Javed, and S. Ramiro, Uncertain, Not Unimportant: Callosal Dysgenesis and Variants of Uncertain Significance in ROBO1. Pediatrics 148 (2021).
[112] K.Y. Yang, S. Zhao, H. Feng, J. Shen, Y. Chen, S.T. Wang, S.J. Wang, Y.X. Zhang, Y. Wang, C. Guo, H. Liu, and T.S. Tang, Ca(2+) homeostasis maintained by TMCO1 underlies corpus callosum development via ERK signaling. Cell Death Dis 13 (2022) 674.
[113] X. Wang, V. Habet, M. Aboian, N. Leelatian, D. McGuone, R. Morotti, S. Kandil, and A. Darbinyan, Neuropathology of Chiari Malformation II with Chromosome X Alterations: An Autopsy Study in a 17-Month-Old and Review of Literature. Journal of Neuropathology & Experimental Neurology 81 (2022) 296-298.
