# Supplementary material for: Brain plasticity following corpus callosum agenesis or loss: a review of the Probst bundles
Source: Front Neuroanat. 2023 Nov 6;17:1296779. doi: 10.3389/fnana.2023.1296779 (PMC10657877; doi:10.3389/fnana.2023.1296779)
Supplement: Supplementary file 5 [file Table_5.XLSX]

## Sheet: Case List
		Category of etiology (1 when PB present, 0 when PB absent)					Type of callosal agenesis		Age of collection/analysis
Citation	Etiology	Structural	Genetic (accounted for in DAVID analyses)	Genetic (Not accounted for in DAVID analyses)	Environmental/Other	Species	Complete	Partial	Embryonic/Fetal	Juvenile	Adult	Probst Bundles
1	PAX6 mutation (p.R240X)		1			human	N	Y			Y	Y
2	BALB/cCF			1		mouse	Y				Y	Y
3	Gamma irradiation				1	mouse	Y	Y	Y			Y
4	L1CAM and others		1			human	Y	Y	Y	Y		Y
5	Dcc+/-		1			mouse	Y	Y		Y		Y
5	Dcc+/- draxin+/-			1		mouse	Y	Y		Y		Y
5	draxin +/-		1			mouse	N	Y		Y		Y
6	ASPM, Microcephaly 5		0			human		Y	Y			N
6	B3GALNT2, Type 2 lissencephaly		1			human		Y	Y			Y
6	Del10q			1		human		Y	Y			Y
6	Del11p13.3			1		human	Y		Y			Y
6	Del14q			0		human		Y	Y			N
6	Del17p			0		human		Y	Y			N
6	Del17q			0		human		Y	Y			N
6	Del17q			0		human		Y	Y			N
6	Dup19p			0		human		Y	Y			N
6	Interstitial Del 1q44			0		human		Y	Y			N
6	Dup21q			0		human		Y	Y			N
6	Mosaicism ring21/Monosomy21			0		human		Y	Y			N
6	Del3q			1		human	Y		Y			Y
6	Del4p, dup8p			0		human		Y	Y			N
6	Del6q			0		human		Y	Y			N
6	Monosomy 7q36.3, 8p23.3			1		human	Y		Y			Y
6	Dup8p8q			0		human		Y	Y			N
6	Dup8p8q			1		human	Y		Y			Y
6	Iso9p10			1		human	Y		Y			Y
6	Mosaicism Monosomy X			1		human		Y	Y			Y
6	CHD7, CHARGE syndrome		0			human		Y	Y			N
6	COL4A2, Type 2 porencephaly		0			human		Y	Y			N
6	DHCR7, Smith-Lemli-Opitz syndrome		1			human		Y	Y			Y
6	L1CAM, Bicker-Adams syndrome		1			human	Y		Y			Y
6	MID1, Opitz syndrome		0			human		Y	Y			N
6	OFD1, Oro-facio-digital syndrome		1			human	Y		Y			Y
6	PAFAH1B1, Type 1 lissencephaly		0			human		Y	Y			N
6	PDH deficiency		0			human		Y	Y			N
6	PEX1, Zellweger syndrome		0			human		Y	Y			N
6	POMT2, Type 2 lissencephaly		0			human		Y	Y			N
6	T18			0		human		Y	Y			N
6	T18			0		human		Y	Y			N
6	TUBA1A		0			human		Y	Y			N
6	TUBB3, Tubulinopathy		0			human	Y		Y			N
7	OFD1		1			human	Y		Y			Y
8	ZBTB20 (Primrose syndrome)		1			human		Y	Y	Y		Y
9	MAO A Neo		1			mouse	Y	Y			Y	Y
10	Emx1Cre; Gli3 fl/fl		1			mouse		Y		Y		Y
11	FOXN1 homozygous mutation R255X		1			human	Y		Y			Y
12	OFD1 heterozygous mutation in exon7		1			human	Y				Y	Y
13	Robo1-/- (drosophila)		0			mouse	N	Y	Y			N
14	BRCA2 polymalformative syndrome		1			human	N	Y	Y			Y
15	COUP-TFI-/- (NR2F1-/-)		1			mouse	Y	Y	Y			Y
16	Tbr2-/- Sox1 Cre		1			mouse	N	Y		Y		Y
17	Dandy-walker malformation	1				human	Y		Y			Y
18	NDE1 mutations		0			human	Y	N		Y		N
19	Interhemispheral Cysts	1				human	Y			Y		Y
20	Beckwith-Wiedemann Syndrome. Loss of methylation at ICR2 at 11p15 in case 1, gain of methylation at ICR1 and a loss of methylation at ICR2 locus in case 2			1		human		Y	Y			Y
21	Igf1-/-		0			mouse	N	Y			Y	N
22	fak-/- flox emx1icre		0			mouse	N	Y				N
23	Apert syndrome		1			human	Y			Y		Y
24	Rfx3-/-		1			mouse	Y	Y	Y			Y
25	Spn-/-; Dcx-/y doubleKO			1		mouse	Y			Y		Y
26	RA-GEF-1 cKO			1		mouse	N	Y			Y	Y
27	RA-GEF-1 cKO			1		mouse	N	Y		Y		Y
28	RI-21			1		mouse	N	Y	Y			Y
28	RI-1			1		mouse	Y	N	Y			Y
28	RI-4			1		mouse	Y	N	Y			Y
29	Phr1-/- (cko emx1-cre;phr1flox/phr1flox)		1			mouse	N	Y	Y	Y		Y
30	1q42-q44 deletion, maybe implicates AKT3			1		human	Y			Y		Y
31	Neurod2/6 DKO			0		mouse		Y		Y		N
32	Proximal 14q deletion			1		human	Y			Y		Y
33	Satb2-/-		0			mouse	Y	N		Y		N
34	Hydrocephalus with hop gait (hyh), chromosome 7, close to gpi-1 locus			1		mouse				Y		Y
35	p190 RhoGAP mutant		1			mouse	Y	N		Y		Y
36	Marcks-/- (important in downstream DCC activation)		1			mouse	Y		Y			Y
37	Middle interhemispheric variant of holoprosencephaly				0	human	Y	Y		Y		N
38	Nfia-/-		0			mouse	Y	Y	Y			N
38	Nfia+/-;nfib cond/+; R26-CreERT2 tamoxifen at E10.5			0		mouse	Y	Y	Y			N
38	Nfib-/-		0			mouse	Y	Y	Y			N
39	Gain in 6q27, including coding region of THBS2 (encodes TSP2)			1		human	Y			Y		Y
40	Tuba1a ND/+		1			mouse	Y			Y		Y
41	ephrin-B1 6FdeltaV		1			mouse	Y	N		Y		Y
41	ephrin-B1 delta V		1			mouse	Y	N	Y			Y
41	ephrin-B1 null		1			mouse	Y	N		Y		Y
42	Zika virus inf				1	human	Y	N		Y		Y
43	Gamma irradiated @E16				1	mouse	Y	Y			Y	Y
44	Deletion 8q23.3-q24.11, Langer-Giedion syndrome			1		human		Y		Y		Y
45	hyh (hydrocephalus with hop gait)		1			mouse	Y	N		Y		Y
46	Actb fl/fl Nestin-Cre		1			mouse	Y				Y	Y
47	Fezl-/-		1			mouse	Y	N			Y	Y
48	OAZ-/- (Zfp423/OAZ)		1			mouse	Y	N		Y	Y	Y
49	Emx1Cre +/-; Lhx2 cKO/cKO		0			mouse	Y		Y			N
49	NestinCre +/-; Lhx2 cKO/cKO		0			mouse	Y		Y			N
50	jsap1-/-		1			mouse	Y	N	Y			Y
51	Ctnnb1lox(ex3)Msx2-Cre (express stabilized constitutively active Bcatenin in the meninges)			1		mouse	Y	N	Y			Y
52	Ext1 fl/fl; Emx1Cre ER		1			mouse	Y		Y			Y
53	Mowat-Wilson Syndrome, haploinsufficiency of ZEB2		1			human	Y				Y	Y
54	Hs2st-/-		1			mouse	Y	Y	Y			Y
54	Hs6st1-/-		1			mouse	Y	N	Y			Y
54	Slit1-/-		0			mouse	N	N	Y			N
54	Slit2-/-;Slit1-/-			1		mouse	N	Y	Y			Y
54	Slit2-/-			1		mouse	N	Y	Y			Y
54	Slit2-/-;Hs6st1-/-			1		mouse	Y	Y	Y			Y
55	RAC3 missense variant		1			human	Y			Y		Y
56	Dandy-Walker cyst	1				human	Y			Y		Y
57	EARS2 mutation		1			human	Y			Y		Y
58	Nfia-/-		0			mouse	Y	Y	Y		Y	N
59	Hesx1-/-		1			mouse	Y	N		Y		Y
60	Apert sundrome		1			human	Y			Y		Y
61	Rcor2 conditionalKO Emx1+ dorsal telencephalic lineage		1			mouse	Y	Y		Y		Y
62	OFD1 mutations		1			human	Y	Y	?	?	?	Y
63	EPG5 mutation, Vici syndrome		1			human	Y			Y		Y
64	L1-/-		1			mouse	Y	Y		Y	Y	Y
65	Dcx-/y;Dclk-/-			1		mouse	N	Y		Y		Y
66	BTBR			1		mouse	Y				Y	Y
67	SLC12A6 gene (codes for KCC3 protein)		1			human	Y	Y	?	?	?	Y
68	DCC		1			human	Y	Y		Y		Y
69	BTBRN2			1		mouse	Y	Y			Y	Y
70	BTBR			1		mouse	Y					Y
71	Emx1-Scrib-/-		1			mouse	N	Y		Y		Y
71	FoxG1-Scrib-/-		1			mouse	Y	N		Y		Y
72	Mostly TUBB2B (3/6), TUBA1A (3/6)		1			human	Y		Y			Y
72	Mostly TUBB2B (3/6), TUBA1A (3/6)		1			human	Y		Y			Y
72	Mostly TUBA1A. TUBB2B, TUBB3B		0			human	Y		Y			N
73	TUBA1A		1			human	Y		Y			Y
74	Dcc -/-		1			mouse	Y	N		Y		Y
75	BTBR			1		mouse	Y				Y	Y
76	Acrocallosal Syndrome, interhemispheric cysts		1			human	Y		Y			Y
77	Gamma irradiation @E16				0	mouse	Y	Y			Y	N
78	Dcc-/-		1			mouse	Y	N	Y			Y
78	DCC kanga		1			mouse	Y	N	Y			Y
78	Netrin 1-/-		1			mouse	Y	N	Y			Y
79	AB mutant (?Bcl11a and Bcl11b double mutant)			1		mouse	Y					Y
80	Fgf8flox/Emx1Cre (Fgf8 loss in the pallium and pallial derivates of the septum from E10.5)		1			mouse	Y	N	Y			Y
81	Trisomy 9			1		human	Y	Y		Y		Y
82	Npn1 sema-		1			mouse	Y	Y	Y			Y
83	Giant Diencephalic Harmartoma	1				human	Y	Y	Y			Y
84	jsap1-/-		1			mouse	Y	N	Y			Y
85	axotrophin null allele		1			mouse	Y	Y	Y	Y	Y	Y
86	Netrin1 deficient		1			mouse	Y		Y			Y
87	Ngn2-/-		1			mouse	Y	N	Y			Y
88	spina bifida meningomyelocele				1	human		Y		Y		Y
89	Tbr1-/-		1			mouse	Y	N		Y		Y
90	ST8SiaII-/-;ST8SiaIV-/-			0		mouse	N	Y		Y	Y	N
91	Missense variant in FBXW11		1			human		Y		Y		Y
92	EPG5		0			human	Y			Y		N
93	draxin +/- and Tsk +/-			1		mouse	Y	Y		Y		Y
94	PlexinA1 KO		0			mouse	N	Y	Y	Y		N
95	EphA5(K-)		1			mouse	N	Y			Y	Y
96	Fgf8 neo/neo		1			mouse				Y		Y
97	Nes-EXT1-/-		1			mouse	Y	N	Y			Y
98	Trisomy 8p11.23, monosomy 4q34			1		human	Y			Y		Y
99	Draxin -/-		1			mouse	Y	Y		Y		Y
100	DCC -/-		1			human	Y			Y		Y
101	Dcx Y/-		1			mouse	Y				Y	Y
102	rac1flox/-;Emx1cre/+		1			mouse	Y	N		Y		Y
103	Patients with spinal dysraphism (myeloschisis, meningomyelocele, lumbosacral lipoma)				0	human		Y		Y	Y	N
104	Jip3-/-		1			mouse	Y	N	Y			Y
105	FGFR2 mutation (Pfeiffer syndrome - FGFR2 hyperactivity)		1			human		Y	Y			Y
106	Dclk -/-		1			mouse	Y			Y		Y
106	Dclk +/-		1			mouse		Y		Y		Y
106	Dclk -/-; Dcx-/- DKO			1		mouse	Y	Y		Y		Y
107	p35-/-, an activator of cdk5		1			mouse	N	Y		Y		Y
108	Mena Bgeo/Bgeo		1			mouse	Y	Y			Y	Y
109	DYNC1H1 mutation		1			human		Y	Y			Y
110	Nf2 fl/fl; Emx1-Cre		1			mouse	Y				Y	Y
111	KDM5B variants		1			human	Y			Y		Y
112	TUBA1A		1			human		Y	Y			Y
113	Wnt-3a mutant		1			mouse	Y	N	Y			Y
114	surgical lesion (neonatally)	1				mouse	Y	Y			Y	Y
115	surgical transection @P0 or adults	1				hamster	Y	Y		?	Y	Y
116	surgical transection @P0	1				hamster	Y	Y		Y		Y
117	Satb2 cKO emx1		0			mouse	N	Y	N	Y		N
118	Mek1fl/fl; Mek2-/- NestinCre conditional mutants			1		mouse	Y			Y		Y
119	Emx1-/-/129SvJ		1			mouse	Y	N		Y		Y
119	Emx1-/-/C57Bl/6		1			mouse	N	Y			Y	Y
120	Cep55 KO		1			mouse		Y		Y		Y
121	Robo1 -/-		0			mouse	N	Y	Y			N
121	Robo1-/-; Robo2-/-			0		mouse	N	Y	Y			N
122	Nfia+/-		1			human	Y	Y		Y		Y
123	B-APP delta/delta Sv (mutated B-APP)		1			mouse	Y	Y		Y		Y
124	I/LnJ crosses			1		mouse	Y				Y	Y
125	Pdn/Pdn; Slit2-/-			0		mouse	Y		Y			N
126	ALDH7A1		1			human		Y		Y		Y
127	West syndrome, partial trisomy of chromosome 13			1		human	Y			Y		Y
128	p190B-/-		0			mouse	N	Y	Y			N
129	PTP(some greek letter)-/-		0			mouse	N	Y		Y	Y	N
130	BALB/cCF			1		mouse	Y					Y
131	CMV + callosal lipoma	1				human	Y	N	Y			Y
132	MAP1B-/-		1			mouse	Y	N		Y		Y
133	ephrinB3 KO		1			mouse	Y	Y		Y		Y
133	ephrinB3 KO		1			mouse	Y	Y		Y		Y
133	ephrinB3 KO/EphA4 KO			1		mouse	Y	Y		Y		Y
133	ephrinB3 KO/EphB1 KO			1		mouse	Y	Y		Y		Y
133	ephrinB3 KO/EphB2 KO			1		mouse	Y	Y		Y		Y
133	EphB1 KO/EphA4 KO			1		mouse	Y	Y		Y		Y
133	EphB1 KO/EphB2 KO			1		mouse	Y	Y		Y		Y
133	EphB1 KO/EphB3 KO			1		mouse	Y	Y		Y		Y
133	EphB2 KO/EphB3 KO			1		mouse	Y	Y		Y		Y
133	EphB1 KO		1			mouse	Y	Y		Y		Y
133	EphB2 KO		1			mouse	Y	Y		Y		Y
134	Mena-/-		1			mouse	Y	Y	Y			Y
134	Mena-/-;VASP-/-			1		mouse	Y	N	Y		Y	Y
134	Mena-/-;VASP+/-			1		mouse	Y	Y	Y		Y	Y
134	VASP-/-		1			mouse	Y	Y	Y			Y
135	BTBR			1		mouse	Y				Y	Y
136	Chiari II malformation				0	human		Y		Y	Y	N
137	pericentric inversion of chromosome 18, which arose de novo			1		human	N	Y	Y			Y
137	mutation 18p11.31 to 18q21			0		human	N	Y	Y			N
137	Trisomy 21			0		human	N	Y	Y			N
137	duplication 8q211q21.3			1		human	N	Y	Y			Y
137	Callosal lipoma	0				human	N	Y	Y			N
137	14q12q21.2 deletion, a mutation of Zinc finger E-box-binding homeobox 1		1			human	N	Y	Y			Y
137	8q21.12q21.3 duplication, 11.4Mb arr[GRCh37] 8q21.12q21.3 (79321132_90690216)x3		1			human	N	Y	Y			Y
137	duplication 3q21 Zinc finger Ebox-binding homeobox 1 mutation was found in one fetus.		1			human	N	Y	Y			Y
138	PAK3		1			human	Y	Y	Y	Y		Y
139	M6a (Gpm6a)-/- M6b (Gpm6b)-/-			0		mouse		Y		Y		N
140	ARX mutation, X-linked lissencephaly with abnormal genitalia		0			human	Y			Y		N
141	Cables 1 modification		1			mouse	Y			Y		Y
142	9.3 to 16.9 Mb on chromosome 18			1		mouse		Y			Y	Y
143	Emx1-cre; Fgf8 flox/flox		1			mouse	Y		Y			Y
144	Fezl-/-		1			mouse	Y	N			Y	Y
145	Dcc kanga		1			mouse			Y			Y
145	Dcc knockout		1			mouse			Y			Y
145	Emx1iCre Dcc cKO		1			mouse				Y		Y
145	Ntn1-lacZ		1			mouse			Y			Y
146	Modified B-APP (decreased production)		1			mouse	Y				Y	Y
147	beta-APP delta/delta (disrupted exon drastically reducing expression)		1			mouse	Y	Y			Y	Y
148	TUBA1A		1			human	Y			Y		Y
149	Csf1r-/-		1			mouse	Y			Y		Y
150	Cckar Cckbr double mutant mice			1		mouse	Y	Y		Y		Y
151	TUBA1A mutation		0			human	Y			Y		N
152	BALB/c			1		mouse	Y	Y			Y	Y
153	sek4-/-		1			mouse	Y	Y		Y		Y
153	sek4-/- and nuk-/- double mutant			1		mouse	Y	Y		Y		Y
154	DISC1 (1q42 deletion)			0		human		Y		Y		N
155	ddN inbred			1		mouse	Y	Y			Y	Y
156	BALB/cWah1 and 129/ReJ			1		mouse	Y	Y	Y			Y
157	ddN strain			1		mouse	Y	N			Y	Y
158	ddN			1		mouse	Y	N			Y	Y
159	HYLS1		1			human	Y	Y	Y			Y
160	Emx2-/-		0			mouse	N	Y	Y			N
161	Turner mosaicism			1		human	Y			Y		Y
162	Interhemispheric cyst	1				human	Y				Y	Y
163	Nfib-/-		0			mouse	N	Y	Y			N
164	Npn1 sema-		1			mouse			Y			Y
165	6q25 deletion			1		human	Y	N		Y		Y
166	ACTG1 variant, Baraitser-Winter cerebrofrontofacial syndrome		1			human	Y		Y			Y
167	TUBB3		1			human	Y		Y			Y
168	KIF26A loss		1			human	Y	N			Y	Y
169	Emx1-/-		1			mouse	Y	Y			Y	Y
170	Inversion duplication and terminal delevtion of ch13 (inv dup del 13q)			1		human		Y	Y			Y
171	BALB/c			1		mouse	Y	Y		Y		Y
172	Netrin1-/-		1			mouse	Y	N	Y			Y
172	DCC-/-		1			mouse	Y	N	Y			Y
173	Interhemispheric cyst	1				human	Y			Y		Y
174	Callosotomy	1				mouse	Y	Y			Y	Y
175	BTBR			1		mouse	Y	N			Y	Y
176	Vps35Emx1 cKO		0			mouse	N	Y	Y	Y		N
177	CREB-/-		0			mouse	N	Y	Y			N
178	msi1-/-		1			mouse	Y				Y	Y
179	Bmp7-/-		1			mouse	Y	Y	Y	Y		Y
180	9p23-p22.2 microdeletion - NFIB halpoinsufficiency			1		human	Y				Y	Y
181	Netrin 1-/-		1			mouse	Y	N	Y			Y
182	Tbr2flox/flox Foxg1-Cre		1			mouse	Y	N	Y			Y
183	BTBR			1		mouse	Y	N			Y	Y
184	GAP-43-/-		1			mouse	Y	N	Y			Y
185	GAP-43-/-		1			mouse	Y			Y		Y
186	2Mb deletion within 2q37.1			1		human		Y		Y		Y
187	CHARGE syndrome		1			human	Y			Y	Y	Y
188	Balb/c			1		mouse	Y	Y	Y			Y
188	Manual callos C57Bl/6J @E14+	1				mouse	Y	Y	Y	Y	Y	Y
189	Surgical callos @ E16	1				mouse	Y	Y		Y		Y
190	ARID1A		1			human	Y		Y			Y
191	Fgfr1 f/f; hGFAPCre. Fgfr1 f/f NesCre		1			mouse	Y			Y		Y
192	Surgical lesion in embryo or on the day of birthday - inserted with transplants from animals with surgical lesion @ E16, implanted with bridges P2,5,8,14,21, or 8 months	1				mouse	Y	N				Y
193	surgical lesion @E16 + implant at P2, 5, 8, 14, 21 and 8months	1				mouse	Y	Y		Y	Y	Y
194	Nfib-/-		0			mouse	Y	N	Y			N
195	BTBR			1		mouse	Y				Y	Y
196	Fgf8 neo-neo		1			mouse	Y			Y		Y
197	Balb/c			1		mouse	Y	Y			Y	Y
198	L1CAM mutation (2 patients)		0			human				Y		N
198	Lipoma	1				human		Y		Y		Y
198	Interhemispheric cyst	1				human	Y			Y		Y
198	ZFHX1B mutation		1			human				Y		Y
199	ZFHX1 B mutation		1			human	Y			Y		Y
200	middle interhemispheric variant of holoprosencephaly (also called syntelencephaly)				1	human	Y	Y	Y			Y
201	map2-/- map1b-/- dko			1		mouse	Y			Y		Y
202	RING finger protein 113A (RNF113A) involvement		0			human	N	Y	Y			N
203	TUBB3 mutation		1			human						Y
203	Tubb3 R262C/R262C		1			mouse	Y	Y	Y			Y
204	Complete trisomy 9			1		human		Y	Y			Y
205	Vici syndrome, EPG5 mutation (key autophage regulator with a crucial role in autophagosome-lysosome fusion)		1			human	Y		Y			Y
206	Pericallosal lipoma	1				human	Y	N		Y		Y
207	BTBR			1		mouse	Y				Y	Y
208	ATP1A2 or ATP1A3. Pt with PBs had a heterozygous ATP1A3 mutation.		1			human	N	Y		Y		Y
209	Vici syndrome?		1			human	Y			Y		Y
210	DIDO mutant deltaNT/deltaCT		1			mouse	Y	N	?	?	?	Y
211	B1 strain - ACC			1		mouse	Y				Y	Y
212	hybrid cross between BALB/cWah1 and 129/J			1		mouse	Y	Y			Y	Y
213	Balb/c and 129 cross + inbreeding			1		mouse	Y	Y	Y		Y	Y
214	APP and APLP2 conditional Nestin-Cre-/-			1		mouse	Y	Y			Y	Y
214	APP and APLP2-/-			1		mouse	Y	Y		Y		Y
215	Fz3-/-		0			mouse	Y	Y	Y			N
216	Chiari II malformation with Chromosome X alterations				1	human		Y		Y		Y
217	Ulk1 and 2 cDKO			1		mouse		Y		Y		Y
218	FOXG1-/+ (premature stop codon mutation)		1			human	Y	N	Y			Y
219	callos	1				hamster	Y				Y	Y
220	7q36.3 duplication			1		human	Y		Y		Y	Y
221	Compound heterozygous VUS in ROBO1		1			human		Y		Y		Y
222	Ctip1 fl/fl Emx1Cre		1			mouse		Y		Y		Y
223	F52delta/delta (deficient)		1			mouse	Y	N			Y	Y
224	Neurod2/6-deficient (Double KO)			0		mouse	Y	N	Y			N
225	BTBR, Bl6 callos at P7			1		mouse	Y			Y	Y	Y
226	Tmco1-/-		1			mouse	Y	Y	Y		Y	Y
227	NgR123-null (3 genes: Rtn4r, Rtn4rl2, Rtn4rl1)			1		mouse	Y				Y	Y
228	Emx1 HD/HD		1			mouse	Y	Y			Y	Y
228	Emx2 HD/HD		0			mouse	N	Y	Y			N
229	NA - dorsal third ventricular cyst	1				human	Y			Y		Y
230	Foxc1 hith/hith (hypomorphic)		0			mouse	Y	N			Y	N
231	Satb2-/-		0			mouse	Y	N	Y			N

## Sheet: Citations
[1] H. Abouzeid, M.A. Youssef, N. ElShakankiri, P. Hauser, F.L. Munier, and D.F. Schorderet, PAX6 aniridia and interhemispheric brain anomalies. Mol Vis 15 (2009) 2074-83.
[2] Y. Abreu-Villaça, W.C. Silva, A.C. Manhães, and S.L. Schmidt, The effect of corpus callosum agenesis on neocortical thickness and neuronal density of BALB/cCF mice. Brain Research Bulletin 58 (2002) 411-416.
[3] Y.Y. Abreu-Villaça, and S.L. Schmidt, Effects of prenatal gamma irradiation on the development of the corpus callosum of Swiss mice. Int J Dev Neurosci 17 (1999) 693-704.
[4] H. Adle-Biassette, P. Saugier-Veber, C. Fallet-Bianco, A.L. Delezoide, F. Razavi, N. Drouot, A. Bazin, A.M. Beaufrère, B. Bessières, S. Blesson, M. Bucourt, D. Carles, L. Devisme, F. Dijoud, B. Fabre, C. Fernandez, D. Gaillard, M. Gonzales, F. Jossic, M. Joubert, N. Laurent, B. Leroy, L. Loeuillet, P. Loget, P. Marcorelles, J. Martinovic, M.J. Perez, D. Satge, M. Sinico, M. Tosi, J. Benichou,…
[5] G. Ahmed, Y. Shinmyo, K. Ohta, S. M. Islam, M. Hossain, I.B. Naser, M.A. Riyadh, Y. Su, S. Zhang, M. Tessier-Lavigne, and H. Tanaka, Draxin Inhibits Axonal Outgrowth through the Netrin Receptor DCC. The Journal of Neuroscience 31 (2011) 14018.
[6] C. Alby, V. Malan, L. Boutaud, M.A. Marangoni, B. Bessières, M. Bonniere, A. Ichkou, N. Elkhartoufi, N. Bahi-Buisson, P. Sonigo, A.-E. Millischer, S. Thomas, Y. Ville, M. Vekemans, F. Encha-Razavi, and T. Attié-Bitach, Clinical, genetic and neuropathological findings in a series of 138 fetuses with a corpus callosum malformation. Birth Defects Research Part A: Clinical and Molecular Teratolog…
[7] C. Alby, L. Boutaud, M. Bonnière, S. Collardeau-Frachon, L. Guibaud, E. Lopez, A.L. Bruel, B. Aral, P. Sonigo, P. Roth, C. Vibert-Guigue, V. Castaigne, B. Carbonne, N. Joyé, L. Faivre, M.P. Cordier, A. Bernabe Gelot, M. Clementi, I. Mammi, M. Vekemans, F. Razavi, M. Gonzales, C. Thauvin-Robinet, and T. Attié-Bitach, In utero ultrasound diagnosis of corpus callosum agenesis leading to the iden…
[8] C. Alby, L. Boutaud, B. Bessières, V. Serre, M. Rio, V. Cormier-Daire, J. de Oliveira, A. Ichkou, L. Mouthon, C.T. Gordon, M. Bonnière, C. Mechler, P. Nitschke, C. Bole, S. Lyonnet, N. Bahi-Buisson, N. Boddaert, L. Colleaux, P. Roth, Y. Ville, M. Vekemans, F. Encha-Razavi, T. Attié-Bitach, and S. Thomas, Novel de novo ZBTB20 mutations in three cases with Primrose syndrome and constant corpus …
[9] L. Alzghoul, Dysregulation of Serotonin During Early Development Alters Interhemispheric Connectivity in Rodents, The University of Mississippi Medical Center, 2012.
[10] E.M. Amaniti, K. Hasenpusch-Theil, Z. Li, D. Magnani, N. Kessaris, J.O. Mason, and T. Theil, Gli3 is required in Emx1+ progenitors for the development of the corpus callosum. Dev Biol 376 (2013) 113-24.
[11] S. Amorosi, I. Vigliano, E. Del Giudice, L. Panico, G.M. Maruotti, A. Fusco, M. Quarantelli, C. Ciccone, M.V. Ursini, P. Martinelli, and C. Pignata, Brain alteration in a Nude/SCID fetus carrying FOXN1 homozygous mutation. J Neurol Sci 298 (2010) 121-3.
[12] A. Andreu-Cervera, M. Catala, and S. Schneider-Maunoury, Cilia, ciliopathies and hedgehog-related forebrain developmental disorders. Neurobiol Dis 150 (2021) 105236.
[13] W. Andrews, A. Liapi, C. Plachez, L. Camurri, J. Zhang, S. Mori, F. Murakami, J.G. Parnavelas, V. Sundaresan, and L.J. Richards, Robo1 regulates the development of major axon tracts and interneuron migration in the forebrain. Development 133 (2006) 2243-52.
[14] A. Anquetil, S. Khung Savatovsky, L. Gavard, A. Bazin, F. Guimiot, C. Dubourg, L. Mandelbrot, and O. Picone, Case report: Antenatal diagnostic of a polymalformative syndrome due to biallelic BRCA2 mutations. Clin Case Rep 9 (2021) e04838.
[15] M. Armentano, A. Filosa, G. Andolfi, and M. Studer, COUP-TFI is required for the formation of commissural projections in the forebrain by regulating axonal growth. Development 133 (2006) 4151-62.
[16] S.J. Arnold, G.J. Huang, A.F. Cheung, T. Era, S. Nishikawa, E.K. Bikoff, Z. Molnár, E.J. Robertson, and M. Groszer, The T-box transcription factor Eomes/Tbr2 regulates neurogenesis in the cortical subventricular zone. Genes Dev 22 (2008) 2479-84.
[17] D.J. Aughton, C.T. Sloan, M.P. Milad, T.E. Huang, C. Michael, and C. Harper, Nasopharyngeal teratoma ('hairy polyp'), Dandy-Walker malformation, diaphragmatic hernia, and other anomalies in a female infant. J Med Genet 27 (1990) 788-90.
[18] M. Bakircioglu, O.P. Carvalho, M. Khurshid, J.J. Cox, B. Tuysuz, T. Barak, S. Yilmaz, O. Caglayan, A. Dincer, A.K. Nicholas, O. Quarrell, K. Springell, G. Karbani, S. Malik, C. Gannon, E. Sheridan, M. Crosier, S.N. Lisgo, S. Lindsay, K. Bilguvar, F. Gergely, M. Gunel, and C.G. Woods, The essential role of centrosomal NDE1 in human cerebral cortex neurogenesis. Am J Hum Genet 88 (2011) 523-35.
[19] P.G. Barth, H.B. Uylings, and F.C. Stam, Interhemispheral neuroepithelial (glio-ependymal) cysts, associated with agenesis of the corpus callosum and neocortical maldevelopment. A case study. Childs Brain 11 (1984) 312-9.
[20] A. Beaufrère, M. Bonnière, J. Tantau, P. Roth, E. Schaerer, F. Brioude, I. Netchine, B. Bessières, A. Gelot, M. Vekemans, F. Razavi, D. Heron, and T. Attié-Bitach, Corpus Callosum Abnormalities and Short Femurs in Beckwith-Wiedemann Syndrome: A Report of Two Fetal Cases. Fetal Pediatr Pathol 37 (2018) 411-417.
[21] K.D. Beck, L. Powell-Braxton, H.R. Widmer, J. Valverde, and F. Hefti, Igf1 gene disruption results in reduced brain size, CNS hypomyelination, and loss of hippocampal granule and striatal parvalbumin-containing neurons. Neuron 14 (1995) 717-30.
[22] H.E. Beggs, D. Schahin-Reed, K. Zang, S. Goebbels, K.A. Nave, J. Gorski, K.R. Jones, D. Sretavan, and L.F. Reichardt, FAK deficiency in cells contributing to the basal lamina results in cortical abnormalities resembling congenital muscular dystrophies. Neuron 40 (2003) 501-14.
[23] A. Begum, A.R.G. Sandeep, and V. Rajinikanth Rao, Apert syndrome. J Med Sci Res 3 (2015) 70-74.
[24] C. Benadiba, D. Magnani, M. Niquille, L. Morlé, D. Valloton, H. Nawabi, A. Ait-Lounis, B. Otsmane, W. Reith, T. Theil, J.P. Hornung, C. Lebrand, and B. Durand, The ciliogenic transcription factor RFX3 regulates early midline distribution of guidepost neurons required for corpus callosum development. PLoS Genet 8 (2012) e1002606.
[25] S.L. Bielas, F.F. Serneo, M. Chechlacz, T.J. Deerinck, G.A. Perkins, P.B. Allen, M.H. Ellisman, and J.G. Gleeson, Spinophilin facilitates dephosphorylation of doublecortin by PP1 to mediate microtubule bundling at the axonal wrist. Cell 129 (2007) 579-91.
[26] S.E. Bilasy, T. Satoh, S. Ueda, P. Wei, H. Kanemura, A. Aiba, T. Terashima, and T. Kataoka, Dorsal telencephalon-specific RA-GEF-1 knockout mice develop heterotopic cortical mass and commissural fiber defect. Eur J Neurosci 29 (2009) 1994-2008.
[27] S.E. Bilasy, T. Satoh, T. Terashima, and T. Kataoka, RA-GEF-1 (Rapgef2) is essential for proper development of the midline commissures. Neurosci Res 71 (2011) 200-9.
[28] K.M. Bishop, A threshold model for development of the corpus callosum in normal and acallosal mice. (1997).
[29] A.J. Bloom, B.R. Miller, J.R. Sanes, and A. DiAntonio, The requirement for Phr1 in CNS axon tract formation reveals the corticostriatal boundary as a choice point for cortical axons. Genes Dev 21 (2007) 2593-606.
[30] E. Boland, J. Clayton-Smith, V.G. Woo, S. McKee, F.D. Manson, L. Medne, E. Zackai, E.A. Swanson, D. Fitzpatrick, K.J. Millen, E.H. Sherr, W.B. Dobyns, and G.C. Black, Mapping of deletion and translocation breakpoints in 1q44 implicates the serine/threonine kinase AKT3 in postnatal microcephaly and agenesis of the corpus callosum. Am J Hum Genet 81 (2007) 292-303.
[31] I. Bormuth, K. Yan, T. Yonemasu, M. Gummert, M. Zhang, S. Wichert, O. Grishina, A. Pieper, W. Zhang, S. Goebbels, V. Tarabykin, K.A. Nave, and M.H. Schwab, Neuronal basic helix-loop-helix proteins Neurod2/6 regulate cortical commissure formation before midline interactions. J Neurosci 33 (2013) 641-51.
[32] E.K. Bravo, M.L. White, A.H. Olney, J.L. McAllister, and Y.D. Zhang, Novel proximal 14q deletion: clinical and diffusion tensor imaging tractography findings in a patient with lissencephaly, agenesis of the corpus callosum, and septo-optic dysplasia. AJNR Am J Neuroradiol 33 (2012) E16-8.
[33] O. Britanova, C. de Juan Romero, A. Cheung, K.Y. Kwan, M. Schwark, A. Gyorgy, T. Vogel, S. Akopov, M. Mitkovski, and D. Agoston, Satb2 is a postmitotic determinant for upper-layer neuron specification in the neocortex. Neuron 57 (2008) 378-392.
[34] R.T. Bronson, and P.W. Lane, Hydrocephalus with hop gait (hyh): a new mutation on chromosome 7 in the mouse. Brain Res Dev Brain Res 54 (1990) 131-6.
[35] M.R. Brouns, S.F. Matheson, K.Q. Hu, I. Delalle, V.S. Caviness, J. Silver, R.T. Bronson, and J. Settleman, The adhesion signaling molecule p190 RhoGAP is required for morphogenetic processes in neural development. Development 127 (2000) 4891-903.
[36] J.J. Brudvig, J.T. Cain, G.G. Schmidt-Grimminger, D.J. Stumpo, K.J. Roux, P.J. Blackshear, and J.M. Weimer, MARCKS Is Necessary for Netrin-DCC Signaling and Corpus Callosum Formation. Mol Neurobiol 55 (2018) 8388-8402.
[37] N. Bulakbasi, O. Cancuri, and M. Kocaoğlu, The middle interhemispheric variant of holoprosencephaly: magnetic resonance and diffusion tensor imaging findings. Br J Radiol 89 (2016) 20160115.
[38] J. Bunt, J.M. Osinski, J.W. Lim, D. Vidovic, Y. Ye, O. Zalucki, T.R. O'Connor, L. Harris, R.M. Gronostajski, L.J. Richards, and M. Piper, Combined allelic dosage of Nfia and Nfib regulates cortical development. Brain Neurosci Adv 1 (2017) 2398212817739433.
[39] M.N. Burnside, R.E. Pyatt, A. Hughes, P.B. Baker, and C.R. Pierson, Complex brain malformations associated with chromosome 6q27 gain that includes THBS2, which encodes thrombospondin 2, an astrocyte-derived protein of the extracellular matrix. Pediatr Dev Pathol 18 (2015) 59-65.
[40] G. Buscaglia, K.R. Northington, J. Aiken, K.J. Hoff, and E.A. Bates, Bridging the Gap: The Importance of TUBA1A α-Tubulin in Forming Midline Commissures. Front Cell Dev Biol 9 (2021) 789438.
[41] J.O. Bush, and P. Soriano, Ephrin-B1 regulates axon guidance by reverse signaling through a PDZ-dependent mechanism. Genes Dev 23 (2009) 1586-99.
[42] R. Cachay, A. Schwalb, T. Watanabe, D. Guzman, T. Jaenisch, D. Guillén-Pinto, and E. Gotuzzo, Case Report: Multiorgan Involvement with Congenital Zika Syndrome. Am J Trop Med Hyg 103 (2020) 1656-1659.
[43] E.M. Caparelli-Dáquer, and S.L. Schmidt, Morphological brain asymmetries in male mice with callosal defects due to prenatal gamma irradiation. Int J Dev Neurosci 17 (1999) 67-77.
[44] G. Cappuccio, R. Genesio, V. Ronga, A. Casertano, A. Izzo, M.P. Riccio, C. Bravaccio, M.C. Salerno, L. Nitsch, G. Andria, and D. Melis, Complex chromosomal rearrangements causing Langer-Giedion syndrome atypical phenotype: genotype-phenotype correlation and literature review. Am J Med Genet A 164a (2014) 753-9.
[45] T.H. Chae, S. Kim, K.E. Marz, P.I. Hanson, and C.A. Walsh, The hyh mutation uncovers roles for alpha Snap in apical protein localization and control of neural cell fate. Nat Genet 36 (2004) 264-70.
[46] T.R. Cheever, B. Li, and J.M. Ervasti, Restricted morphological and behavioral abnormalities following ablation of β-actin in the brain. PLoS One 7 (2012) e32970.
[47] B. Chen, L.R. Schaevitz, and S.K. McConnell, Fezl regulates the differentiation and axon targeting of layer 5 subcortical projection neurons in cerebral cortex. Proc Natl Acad Sci U S A 102 (2005) 17184-9.
[48] L.E. Cheng, J. Zhang, and R.R. Reed, The transcription factor Zfp423/OAZ is required for cerebellar development and CNS midline patterning. Dev Biol 307 (2007) 43-52.
[49] G.A. Chinn, K.E. Hirokawa, T.M. Chuang, C. Urbina, F. Patel, J. Fong, N. Funatsu, and E.S. Monuki, Agenesis of the Corpus Callosum Due to Defective Glial Wedge Formation in Lhx2 Mutant Mice. Cereb Cortex 25 (2015) 2707-18.
[50] I.H. Cho, K.W. Lee, H.Y. Ha, and P.L. Han, JNK/stress-activated protein kinase associated protein 1 is required for early development of telencephalic commissures in embryonic brains. Exp Mol Med 43 (2011) 462-70.
[51] Y. Choe, J.A. Siegenthaler, and S.J. Pleasure, A cascade of morphogenic signaling initiated by the meninges controls corpus callosum formation. Neuron 73 (2012) 698-712.
[52] J.M. Clegg, H.M. Parkin, J.O. Mason, and T. Pratt, Heparan Sulfate Sulfation by Hs2st Restricts Astroglial Precursor Somal Translocation in Developing Mouse Forebrain by a Non-Cell-Autonomous Mechanism. J Neurosci 39 (2019) 1386-1404.
[53] M.R. Conces, A. Hughes, and C.R. Pierson, Neuropathology of Mowat-Wilson Syndrome. Pediatr Dev Pathol 23 (2020) 322-325.
[54] C.D. Conway, K.M. Howe, N.K. Nettleton, D.J. Price, J.O. Mason, and T. Pratt, Heparan sulfate sugar modifications mediate the functions of slits and other factors needed for mouse forebrain commissure development. J Neurosci 31 (2011) 1955-70.
[55] G. Costain, B. Callewaert, H. Gabriel, T.Y. Tan, S. Walker, J. Christodoulou, T. Lazar, B. Menten, J. Orkin, S. Sadedin, M. Snell, A. Vanlander, S. Vergult, S.M. White, S.W. Scherer, R.Z. Hayeems, S. Blaser, S.J. Wodak, D. Chitayat, C.R. Marshall, and M.S. Meyn, De novo missense variants in RAC3 cause a novel neurodevelopmental syndrome. Genet Med 21 (2019) 1021-1026.
[56] J.T. Curnes, D.W. Laster, T.D. Koubek, D.M. Moody, M.R. Ball, and R.L. Witcofski, MRI of corpus callosal syndromes. AJNR Am J Neuroradiol 7 (1986) 617-22.
[57] K. Danhauser, T.B. Haack, B. Alhaddad, M. Melcher, A. Seibt, T.M. Strom, T. Meitinger, D. Klee, E. Mayatepek, H. Prokisch, and F. Distelmaier, EARS2 mutations cause fatal neonatal lactic acidosis, recurrent hypoglycemia and agenesis of corpus callosum. Metab Brain Dis 31 (2016) 717-21.
[58] L. das Neves, C.S. Duchala, F. Tolentino-Silva, M.A. Haxhiu, C. Colmenares, W.B. Macklin, C.E. Campbell, K.G. Butz, and R.M. Gronostajski, Disruption of the murine nuclear factor I-A gene (Nfia) results in perinatal lethality, hydrocephalus, and agenesis of the corpus callosum. Proc Natl Acad Sci U S A 96 (1999) 11946-51.
[59] M.T. Dattani, J.P. Martinez-Barbera, P.Q. Thomas, J.M. Brickman, R. Gupta, I.L. Mårtensson, H. Toresson, M. Fox, J.K. Wales, P.C. Hindmarsh, S. Krauss, R.S. Beddington, and I.C. Robinson, Mutations in the homeobox gene HESX1/Hesx1 associated with septo-optic dysplasia in human and mouse. Nat Genet 19 (1998) 125-33.
[60] G.A. de León, G. de León, W.D. Grover, N. Zaeri, and P.D. Alburger, Agenesis of the corpus callosum and limbic malformation in Apert syndrome (type I acrocephalosyndactyly). Arch Neurol 44 (1987) 979-82.
[61] C.D. DeJesus, The Role of Rest Co-Repressor 2 (Rcor2) in Cortical Neurogenesis and Callosal Development, Yeshiva University, 2018.
[62] E. Del Giudice, M. Macca, F. Imperati, A. D'Amico, P. Parent, L. Pasquier, V. Layet, S. Lyonnet, V. Stamboul-Darmency, C. Thauvin-Robinet, and B. Franco, CNS involvement in OFD1 syndrome: a clinical, molecular, and neuroimaging study. Orphanet J Rare Dis 9 (2014) 74.
[63] E. Demiral, A. Sen, Z. Esener, S. Ceylaner, and I. Tekedereli, A rare mutation in the EPG5 gene causes Vici syndrome. Clin Dysmorphol 27 (2018) 145-147.
[64] G.P. Demyanenko, A.Y. Tsai, and P.F. Maness, Abnormalities in neuronal process extension, hippocampal development, and the ventricular system of L1 knockout mice. J Neurosci 19 (1999) 4907-20.
[65] T.A. Deuel, J.S. Liu, J.C. Corbo, S.Y. Yoo, L.B. Rorke-Adams, and C.A. Walsh, Genetic interactions between doublecortin and doublecortin-like kinase in neuronal migration and axon outgrowth. Neuron 49 (2006) 41-53.
[66] L. Dodero, M. Damiano, A. Galbusera, A. Bifone, S.A. Tsaftsaris, M.L. Scattoni, and A. Gozzi, Neuroimaging evidence of major morpho-anatomical and functional abnormalities in the BTBR T+TF/J mouse model of autism. PLoS One 8 (2013) e76655.
[67] N. Dupré, H.C. Howard, J. Mathieu, G. Karpati, M. Vanasse, J.P. Bouchard, S. Carpenter, and G.A. Rouleau, Hereditary motor and sensory neuropathy with agenesis of the corpus callosum. Ann Neurol 54 (2003) 9-18.
[68] T.J. Edwards, A.P.L. Marsh, P.J. Lockhart, L.J. Richards, and R.J. Leventer, Teaching NeuroImages: Imaging features of DCC-mediated mirror movements and isolated agenesis of the corpus callosum. Neurology 91 (2018) e886-e887.
[69] T.J. Edwards, L.R. Fenlon, R.J. Dean, J. Bunt, E.H. Sherr, and L.J. Richards, Altered structural connectivity networks in a mouse model of complete and partial dysgenesis of the corpus callosum. Neuroimage 217 (2020) 116868.
[70] J. Ellegood, B.A. Babineau, R.M. Henkelman, J.P. Lerch, and J.N. Crawley, Neuroanatomical analysis of the BTBR mouse model of autism using magnetic resonance imaging and diffusion tensor imaging. Neuroimage 70 (2013) 288-300.
[71] J. Ezan, M.M. Moreau, T.M. Mamo, M. Shimbo, M. Decroo, M. Richter, R. Peyroutou, R. Rachel, F. Tissir, F.C. de Anda, N. Sans, and M. Montcouquiol, Early loss of Scribble affects cortical development, interhemispheric connectivity and psychomotor activity. Sci Rep 11 (2021) 9106.
[72] C. Fallet-Bianco, A. Laquerrière, K. Poirier, F. Razavi, F. Guimiot, P. Dias, L. Loeuillet, K. Lascelles, C. Beldjord, N. Carion, A. Toussaint, N. Revencu, M.C. Addor, B. Lhermitte, M. Gonzales, J. Martinovich, B. Bessieres, M. Marcy-Bonnière, F. Jossic, P. Marcorelles, P. Loget, J. Chelly, and N. Bahi-Buisson, Mutations in tubulin genes are frequent causes of various foetal malformations of…
[73] C. Fallet-Bianco, L. Loeuillet, K. Poirier, P. Loget, F. Chapon, L. Pasquier, Y. Saillour, C. Beldjord, J. Chelly, and F. Francis, Neuropathological phenotype of a distinct form of lissencephaly associated with mutations in TUBA1A. Brain 131 (2008) 2304-20.
[74] A. Fazeli, S.L. Dickinson, M.L. Hermiston, R.V. Tighe, R.G. Steen, C.G. Small, E.T. Stoeckli, K. Keino-Masu, M. Masu, H. Rayburn, J. Simons, R.T. Bronson, J.I. Gordon, M. Tessier-Lavigne, and R.A. Weinberg, Phenotype of mice lacking functional Deleted in colorectal cancer (Dcc) gene. Nature 386 (1997) 796-804.
[75] L.R. Fenlon, S. Liu, I. Gobius, N.D. Kurniawan, S. Murphy, R.X. Moldrich, and L.J. Richards, Formation of functional areas in the cerebral cortex is disrupted in a mouse model of autism spectrum disorder. Neural Dev 10 (2015) 10.
[76] C. Fernandez, M. Soulier, B. Coulibaly, A. Liprandi, B. Benoit, F. Giuliano, S. Sigaudy, D. Figarella-Branger, and C. Fallet-Bianco, Acrocallosal syndrome in fetus: focus on additional brain abnormalities. Acta Neuropathol 115 (2008) 151-6.
[77] C.C. Filgueiras, and A.C. Manhães, Increased lateralization in rotational side preference in male mice rendered acallosal by prenatal gamma irradiation. Behav Brain Res 162 (2005) 289-98.
[78] T. Fothergill, A.L. Donahoo, A. Douglass, O. Zalucki, J. Yuan, T. Shu, G.J. Goodhill, and L.J. Richards, Netrin-DCC signaling regulates corpus callosum formation through attraction of pioneering axons and by modulating Slit2-mediated repulsion. Cereb Cortex 24 (2014) 1138-51.
[79] S. Gaessler, Compensatory functions of the zinc-finger transcription factors Bcl11a and Bcl11b and their effects on neocortical development, Universität Ulm, 2019.
[80] I. Gobius, L. Morcom, R. Suárez, J. Bunt, P. Bukshpun, W. Reardon, W.B. Dobyns, J.L. Rubenstein, A.J. Barkovich, E.H. Sherr, and L.J. Richards, Astroglial-Mediated Remodeling of the Interhemispheric Midline Is Required for the Formation of the Corpus Callosum. Cell Rep 17 (2016) 735-747.
[81] J.A. Golden, and W.C. Schoene, Central nervous system malformations in trisomy 9. J Neuropathol Exp Neurol 52 (1993) 71-7.
[82] C. Gu, E.R. Rodriguez, D.V. Reimert, T. Shu, B. Fritzsch, L.J. Richards, A.L. Kolodkin, and D.D. Ginty, Neuropilin-1 conveys semaphorin and VEGF signaling during neural and cardiovascular development. Dev Cell 5 (2003) 45-57.
[83] F. Guimiot, P. Marcorelles, A. Aboura, G. Bonyhay, S. Patrier, F. Menez, V. Drouin-Garraud, V. Icowick, D. Eurin, C. Garel, H. Moirot, E. Verspyck, P. Saugier-Veber, T. Attie-Bitach, O. Picone, J.F. Oury, A. Verloes, A.L. Delezoide, and A. Laquerrière, Giant diencephalic harmartoma and related anomalies: a newly recognized entity distinct from the Pallister-Hall syndrome. Am J Med Genet A 14…
[84] H.Y. Ha, I.H. Cho, K.W. Lee, K.W. Lee, J.Y. Song, K.S. Kim, Y.M. Yu, J.K. Lee, J.S. Song, S.D. Yang, H.S. Shin, and P.L. Han, The axon guidance defect of the telencephalic commissures of the JSAP1-deficient brain was partially rescued by the transgenic expression of JIP1. Dev Biol 277 (2005) 184-99.
[85] M.A. Haendel, Identification and characterization of the novel gene, axotrophin, using an in vitro gene trap preselection method, The University of Wisconsin-Madison, 1999.
[86] J. Hakanen, and M. Salminen, Defects in neural guidepost structures and failure to remove leptomeningeal cells from the septal midline behind the interhemispheric fusion defects in Netrin1 deficient mice. Int J Dev Neurosci 47 (2015) 206-15.
[87] R. Hand, and F. Polleux, Neurogenin2 regulates the initial axon guidance of cortical pyramidal neurons projecting medially to the corpus callosum. Neural Dev 6 (2011) 30.
[88] H.J. Hannay, M. Dennis, L. Kramer, S. Blaser, and J.M. Fletcher, Partial agenesis of the corpus callosum in spina bifida meningomyelocele and potential compensatory mechanisms. J Clin Exp Neuropsychol 31 (2009) 180-94.
[89] R.F. Hevner, L. Shi, N. Justice, Y. Hsueh, M. Sheng, S. Smiga, A. Bulfone, A.M. Goffinet, A.T. Campagnoni, and J.L. Rubenstein, Tbr1 regulates differentiation of the preplate and layer 6. Neuron 29 (2001) 353-66.
[90] H. Hildebrandt, M. Mühlenhoff, I. Oltmann-Norden, I. Röckle, H. Burkhardt, B. Weinhold, and R. Gerardy-Schahn, Imbalance of neural cell adhesion molecule and polysialyltransferase alleles causes defective brain connectivity. Brain 132 (2009) 2831-8.
[91] R.J. Holt, R.M. Young, B. Crespo, F. Ceroni, C.J. Curry, E. Bellacchio, D.A. Bax, A. Ciolfi, M. Simon, C.R. Fagerberg, E. van Binsbergen, A. De Luca, L. Memo, W.B. Dobyns, A.A. Mohammed, S.J.H. Clokie, C. Zazo Seco, Y.H. Jiang, K.P. Sørensen, H. Andersen, J. Sullivan, Z. Powis, A. Chassevent, C. Smith-Hicks, S. Petrovski, T. Antoniadi, V. Shashi, B.D. Gelb, S.W. Wilson, D. Gerrelli, M. Tarta…
[92] A. Hori, and A.C. Stan, Supracallosal longitudinal fiber bundle: heterotopic cingulum, dorsal fornix or Probst bundle? Neuropathology 24 (2004) 56-59.
[93] M. Hossain, G. Ahmed, I.B. Naser, Y. Shinmyo, A. Ito, M.A. Riyadh, A. Felemban, X. Song, K. Ohta, and H. Tanaka, The combinatorial guidance activities of draxin and Tsukushi are essential for forebrain commissure formation. Dev Biol 374 (2013) 58-70.
[94] M.M. Hossain, T. Tsuzuki, K. Sakakibara, F. Imaizumi, A. Ikegaya, M. Inagaki, I. Takahashi, T. Ito, H. Takamatsu, A. Kumanogoh, T. Negishi, and K. Yukawa, PlexinA1 is crucial for the midline crossing of callosal axons during corpus callosum development in BALB/cAJ mice. PLoS One 14 (2019) e0221440.
[95] Z. Hu, X. Yue, G. Shi, Y. Yue, D.P. Crockett, J. Blair-Flynn, K. Reuhl, L. Tessarollo, and R. Zhou, Corpus callosum deficiency in transgenic mice expressing a truncated ephrin-A receptor. J Neurosci 23 (2003) 10963-70.
[96] K.J. Huffman, S. Garel, and J.L. Rubenstein, Fgf8 regulates the development of intra-neocortical projections. J Neurosci 24 (2004) 8917-23.
[97] M. Inatani, F. Irie, A.S. Plump, M. Tessier-Lavigne, and Y. Yamaguchi, Mammalian brain morphogenesis and midline axon guidance require heparan sulfate. Science 302 (2003) 1044-6.
[98] U. Işik, S. Başaran, T. Dehgan, and M. Apak, Corpus callosum agenesis in trisomy 8p11.23 and monosomy 4q34 because of maternal translocation. Pediatr Neurol 39 (2008) 55-7.
[99] S.M. Islam, Y. Shinmyo, T. Okafuji, Y. Su, I.B. Naser, G. Ahmed, S. Zhang, S. Chen, K. Ohta, H. Kiyonari, T. Abe, S. Tanaka, R. Nishinakamura, T. Terashima, T. Kitamura, and H. Tanaka, Draxin, a repulsive guidance protein for spinal cord and forebrain commissures. Science 323 (2009) 388-93.
[100] S.S. Jamuar, K. Schmitz-Abe, A.M. D'Gama, M. Drottar, W.M. Chan, M. Peeva, S. Servattalab, A.N. Lam, M.R. Delgado, N.J. Clegg, Z.A. Zayed, M.A. Dogar, I.A. Alorainy, A.A. Jamea, K. Abu-Amero, M. Griebel, W. Ward, E.S. Lein, K. Markianos, A.J. Barkovich, C.D. Robson, P.E. Grant, T.M. Bosley, E.C. Engle, C.A. Walsh, and T.W. Yu, Biallelic mutations in human DCC cause developmental split-brain…
[101] C. Kappeler, M. Dhenain, F. Phan Dinh Tuy, Y. Saillour, S. Marty, C. Fallet-Bianco, I. Souville, E. Souil, J.M. Pinard, G. Meyer, F. Encha-Razavi, A. Volk, C. Beldjord, J. Chelly, and F. Francis, Magnetic resonance imaging and histological studies of corpus callosal and hippocampal abnormalities linked to doublecortin deficiency. J Comp Neurol 500 (2007) 239-54.
[102] H. Kassai, T. Terashima, M. Fukaya, K. Nakao, M. Sakahara, M. Watanabe, and A. Aiba, Rac1 in cortical projection neurons is selectively required for midline crossing of commissural axonal formation. Eur J Neurosci 28 (2008) 257-67.
[103] T. Kawamura, S. Nishio, T. Morioka, and K. Fukui, Callosal anomalies in patients with spinal dysraphism: correlation of clinical and neuroimaging features with hemispheric abnormalities. Neurol Res 24 (2002) 463-7.
[104] N. Kelkar, M.H. Delmotte, C.R. Weston, T. Barrett, B.J. Sheppard, R.A. Flavell, and R.J. Davis, Morphogenesis of the telencephalic commissure requires scaffold protein JNK-interacting protein 3 (JIP3). Proc Natl Acad Sci U S A 100 (2003) 9843-8.
[105] R.H. Khonsari, A.L. Delezoide, W. Kang, J.M. Hébert, B. Bessières, V. Bodiguel, C. Collet, L. Legeai-Mallet, P.T. Sharpe, and C. Fallet-Bianco, Central nervous system malformations and deformations in FGFR2-related craniosynostosis. Am J Med Genet A 158a (2012) 2797-806.
[106] H. Koizumi, T. Tanaka, and J.G. Gleeson, Doublecortin-like kinase functions with doublecortin to mediate fiber tract decussation and neuronal migration. Neuron 49 (2006) 55-66.
[107] Y.T. Kwon, L.H. Tsai, and J.E. Crandall, Callosal axon guidance defects in p35(-/-) mice. J Comp Neurol 415 (1999) 218-29.
[108] L.M. Lanier, M.A. Gates, W. Witke, A.S. Menzies, A.M. Wehman, J.D. Macklis, D. Kwiatkowski, P. Soriano, and F.B. Gertler, Mena is required for neurulation and commissure formation. Neuron 22 (1999) 313-25.
[109] A. Laquerriere, C. Maillard, M. Cavallin, F. Chapon, F. Marguet, A. Molin, S. Sigaudy, M. Blouet, G. Benoist, C. Fernandez, K. Poirier, J. Chelly, S. Thomas, and N. Bahi-Buisson, Neuropathological Hallmarks of Brain Malformations in Extreme Phenotypes Related to DYNC1H1 Mutations. J Neuropathol Exp Neurol 76 (2017) 195-205.
[110] A. Lavado, M. Ware, J. Paré, and X. Cao, The tumor suppressor Nf2 regulates corpus callosum development by inhibiting the transcriptional coactivator Yap. Development 141 (2014) 4182-93.
[111] S. Lebon, M. Quinodoz, V.G. Peter, C. Gengler, G. Blanchard, V. Cina, B. Campos-Xavier, C. Rivolta, and A. Superti-Furga, Agenesis of the Corpus Callosum with Facial Dysmorphism and Intellectual Disability in Sibs Associated with Compound Heterozygous KDM5B Variants. Genes (Basel) 12 (2021).
[112] M. Lecourtois, K. Poirier, G. Friocourt, X. Jaglin, A. Goldenberg, P. Saugier-Veber, J. Chelly, and A. Laquerrière, Human lissencephaly with cerebellar hypoplasia due to mutations in TUBA1A: expansion of the foetal neuropathological phenotype. Acta Neuropathol 119 (2010) 779-89.
[113] S.M.K. Lee, The coordination of growth and patterning in mammalian brain development, Harvard University, 1999.
[114] M. Lefkowitz, D. Durand, G. Smith, and J. Silver, Electrical properties of axons within probst bundles of acallosal mice and callosi that have reformed upon glial-coated polymer implants. Exp Neurol 113 (1991) 306-13.
[115] R. Lent, Cortico-cortical connections reorganize in hamsters after neonatal transection of the callosal bridge. Brain Res 313 (1983) 137-42.
[116] R. Lent, Neuroanatomical effects of neonatal transection of the corpus callosum in hamsters. J Comp Neurol 223 (1984) 548-55.
[117] D.P. Leone, W.E. Heavner, E.A. Ferenczi, G. Dobreva, J.R. Huguenard, R. Grosschedl, and S.K. McConnell, Satb2 Regulates the Differentiation of Both Callosal and Subcerebral Projection Neurons in the Developing Cerebral Cortex. Cereb Cortex 25 (2015) 3406-19.
[118] X. Li, J.M. Newbern, Y. Wu, M. Morgan-Smith, J. Zhong, J. Charron, and W.D. Snider, MEK Is a Key Regulator of Gliogenesis in the Developing Brain. Neuron 75 (2012) 1035-50.
[119] J.W. Lim, A.L. Donahoo, J. Bunt, T.J. Edwards, L.R. Fenlon, Y. Liu, J. Zhou, R.X. Moldrich, M. Piper, I. Gobius, T.L. Bailey, N.R. Wray, N. Kessaris, M.M. Poo, J.L. Rubenstein, and L.J. Richards, EMX1 regulates NRP1-mediated wiring of the mouse anterior cingulate cortex. Development 142 (2015) 3746-57.
[120] J.N. Little, K.C. McNeely, N. Michel, C.J. Bott, K.S. Lettieri, M.R. Hecht, S.A. Martin, and N.D. Dwyer, Loss of Coiled-Coil Protein Cep55 Impairs Neural Stem Cell Abscission and Results in p53-Dependent Apoptosis in Developing Cortex. J Neurosci 41 (2021) 3344-3365.
[121] G. López-Bendito, N. Flames, L. Ma, C. Fouquet, T. Di Meglio, A. Chedotal, M. Tessier-Lavigne, and O. Marín, Robo1 and Robo2 cooperate to control the guidance of major axonal tracts in the mammalian forebrain. J Neurosci 27 (2007) 3395-407.
[122] W. Lu, F. Quintero-Rivera, Y. Fan, F.S. Alkuraya, D.J. Donovan, Q. Xi, A. Turbe-Doan, Q.G. Li, C.G. Campbell, A.L. Shanske, E.H. Sherr, A. Ahmad, R. Peters, B. Rilliet, P. Parvex, A.G. Bassuk, D.J. Harris, H. Ferguson, C. Kelly, C.A. Walsh, R.M. Gronostajski, K. Devriendt, A. Higgins, A.H. Ligon, B.J. Quade, C.C. Morton, J.F. Gusella, and R.L. Maas, NFIA haploinsufficiency is associated wit…
[123] F. Magara, U. Müller, Z.W. Li, H.P. Lipp, C. Weissmann, M. Stagljar, and D.P. Wolfer, Genetic background changes the pattern of forebrain commissure defects in transgenic mice underexpressing the beta-amyloid-precursor protein. Proc Natl Acad Sci U S A 96 (1999) 4656-61.
[124] F. Magara, E. Welker, D.P. Wolfer, I. Drescher-Lindh, and H.P. Lipp, Increased asymmetries in 2-deoxyglucose uptake in the brain of freely moving congenitally acallosal mice. Neuroscience 87 (1998) 243-54.
[125] D. Magnani, K. Hasenpusch-Theil, C. Benadiba, T. Yu, M.A. Basson, D.J. Price, C. Lebrand, and T. Theil, Gli3 controls corpus callosum formation by positioning midline guideposts during telencephalic patterning. Cereb Cortex 24 (2014) 186-98.
[126] F. Marguet, H. Barakizou, A. Tebani, L. Abily-Donval, S. Torre, F. Bayoudh, S. Jebnoun, M. Brasseur-Daudruy, S. Marret, A. Laquerriere, and S. Bekri, Pyridoxine-dependent epilepsy: report on three families with neuropathology. Metab Brain Dis 31 (2016) 1435-1443.
[127] E. Marszał, E. Jamroz, J. Pilch, E. Kluczewska, H. Jabłecka-Deja, and R. Krawczyk, Agenesis of corpus callosum: clinical description and etiology. J Child Neurol 15 (2000) 401-5.
[128] S.F. Matheson, K.Q. Hu, M.R. Brouns, R. Sordella, J.D. VanderHeide, and J. Settleman, Distinct but overlapping functions for the closely related p190 RhoGAPs in neural development. Dev Neurosci 28 (2006) 538-50.
[129] K. Meathrel, T. Adamek, J. Batt, D. Rotin, and L.C. Doering, Protein tyrosine phosphatase sigma-deficient mice show aberrant cytoarchitecture and structural abnormalities in the central nervous system. J Neurosci Res 70 (2002) 24-35.
[130] A.E. Medina, A.C. Manhães, and S.L. Schmidt, The effects of callosal agenesis on the susceptibility to seizures elicited by pentylenetetrazol in BALB/cCF mice. Pharmacol Biochem Behav 71 (2002) 97-102.
[131] N.M. Mehta, and G. Hartnoll, Congenital CMV with callosal lipoma and agenesis. Pediatr Neurol 24 (2001) 222-4.
[132] A. Meixner, S. Haverkamp, H. Wässle, S. Führer, J. Thalhammer, N. Kropf, R.E. Bittner, H. Lassmann, G. Wiche, and F. Propst, MAP1B is required for axon guidance and Is involved in the development of the central and peripheral nervous system. J Cell Biol 151 (2000) 1169-78.
[133] S.W. Mendes, M. Henkemeyer, and D.J. Liebl, Multiple Eph receptors and B-class ephrins regulate midline crossing of corpus callosum fibers in the developing mouse forebrain. J Neurosci 26 (2006) 882-92.
[134] A.S. Menzies, A. Aszodi, S.E. Williams, A. Pfeifer, A.M. Wehman, K.L. Goh, C.A. Mason, R. Fassler, and F.B. Gertler, Mena and vasodilator-stimulated phosphoprotein are required for multiple actin-dependent processes that shape the vertebrate nervous system. J Neurosci 24 (2004) 8029-38.
[135] V.M. Miller, D. Gupta, N. Neu, A. Cotroneo, C.B. Boulay, and R.F. Seegal, Novel inter-hemispheric white matter connectivity in the BTBR mouse model of autism. Brain Res 1513 (2013) 26-33.
[136] E. Miller, E. Widjaja, S. Blaser, M. Dennis, and C. Raybaud, The old and the new: supratentorial MR findings in Chiari II malformation. Childs Nerv Syst 24 (2008) 563-75.
[137] A.E. Millischer, D. Grevent, P. Sonigo, N. Bahi-Buisson, I. Desguerre, H. Mahallati, J.P. Bault, T. Quibel, S. Couderc, M.L. Moutard, E. Julien, V. Dangouloff, B. Bessieres, V. Malan, T. Attie, L.J. Salomon, and N. Boddaert, Feasibility and Added Value of Fetal DTI Tractography in the Evaluation of an Isolated Short Corpus Callosum: Preliminary Results. AJNR Am J Neuroradiol 43 (2022) 132-1…
[138] P. Magini, T. Pippucci, I.C. Tsai, S. Coppola, E. Stellacci, A. Bartoletti-Stella, D. Turchetti, C. Graziano, G. Cenacchi, I. Neri, D.M. Cordelli, V. Marchiani, R. Bergamaschi, G. Gasparre, G. Neri, L. Mazzanti, A. Patrizi, E. Franzoni, G. Romeo, D. Bordo, M. Tartaglia, N. Katsanis, and M. Seri, A mutation in PAK3 with a dual molecular effect deregulates the RAS/MAPK pathway and drives an X…
[139] S. Mita, P. de Monasterio-Schrader, U. Fünfschilling, T. Kawasaki, H. Mizuno, T. Iwasato, K.A. Nave, H.B. Werner, and T. Hirata, Transcallosal Projections Require Glycoprotein M6-Dependent Neurite Growth and Guidance. Cereb Cortex 25 (2015) 4111-25.
[140] R. Miyata, M. Hayashi, K. Miyai, T. Akashi, M. Kato, and J. Kohyama, Analysis of the hypothalamus in a case of X-linked lissencephaly with abnormal genitalia (XLAG). Brain Dev 31 (2009) 456-60.
[141] S. Mizuno, D.T. Tra, A. Mizobuchi, H. Iseki, S. Mizuno-Iijima, J.D. Kim, J. Ishida, Y. Matsuda, S. Kunita, A. Fukamizu, F. Sugiyama, and K. Yagami, Truncated Cables1 causes agenesis of the corpus callosum in mice. Lab Invest 94 (2014) 321-30.
[142] S. Mizuno, A. Mizobuchi, H. Iseki, S. Iijima, Y. Matsuda, S. Kunita, F. Sugiyama, and K. Yagami, A novel locus on proximal chromosome 18 associated with agenesis of the corpus callosum in mice. Mamm Genome 21 (2010) 525-33.
[143] R.X. Moldrich, I. Gobius, T. Pollak, J. Zhang, T. Ren, L. Brown, S. Mori, C. De Juan Romero, O. Britanova, V. Tarabykin, and L.J. Richards, Molecular regulation of the developing commissural plate. J Comp Neurol 518 (2010) 3645-61.
[144] B.J. Molyneaux, P. Arlotta, T. Hirata, M. Hibi, and J.D. Macklis, Fezl is required for the birth and specification of corticospinal motor neurons. Neuron 47 (2005) 817-31.
[145] L. Morcom, I. Gobius, A.P. Marsh, R. Suárez, J.W. Lim, C. Bridges, Y. Ye, L.R. Fenlon, Y. Zagar, A.M. Douglass, A.S. Donahoo, T. Fothergill, S. Shaikh, P. Kozulin, T.J. Edwards, H.M. Cooper, E.H. Sherr, A. Chédotal, R.J. Leventer, P.J. Lockhart, and L.J. Richards, DCC regulates astroglial development essential for telencephalic morphogenesis and corpus callosum formation. Elife 10 (2021).
[146] U. Müller, N. Cristina, Z.W. Li, D.P. Wolfer, H.P. Lipp, T. Rülicke, S. Brandner, A. Aguzzi, and C. Weissmann, Behavioral and anatomical deficits in mice homozygous for a modified beta-amyloid precursor protein gene. Cell 79 (1994) 755-65.
[147] U. Müller, N. Cristina, Z.W. Li, D.P. Wolfer, H.P. Lipp, T. Rülicke, S. Brandner, A. Aguzzi, and C. Weissman, Mice homozygous for a modified beta-amyloid precursor protein (beta APP) gene show impaired behavior and high incidence of agenesis of the corpus callosum. Ann N Y Acad Sci 777 (1996) 65-73.
[148] K.A. Myers, L.E. Bello-Espinosa, A. Kherani, X.C. Wei, and A.M. Innes, TUBA1A Mutation Associated With Eye Abnormalities in Addition to Brain Malformation. Pediatr Neurol 53 (2015) 442-4.
[149] S. Nandi, S. Gokhan, X.M. Dai, S. Wei, G. Enikolopov, H. Lin, M.F. Mehler, and E.R. Stanley, The CSF-1 receptor ligands IL-34 and CSF-1 exhibit distinct developmental brain expression patterns and regulate neural progenitor cell maintenance and maturation. Dev Biol 367 (2012) 100-13.
[150] S. Nishimura, K. Bilgüvar, K. Ishigame, N. Sestan, M. Günel, and A. Louvi, Functional synergy between cholecystokinin receptors CCKAR and CCKBR in mammalian brain development. PLoS One 10 (2015) e0124295.
[151] A. Okumura, M. Hayashi, H. Tsurui, Y. Yamakawa, S. Abe, T. Kudo, R. Suzuki, T. Shimizu, K. Shimojima, and T. Yamamoto, Lissencephaly with marked ventricular dilation, agenesis of corpus callosum, and cerebellar hypoplasia caused by TUBA1A mutation. Brain Dev 35 (2013) 274-9.
[152] J. Olavarria, M.M. Serra-Oller, K.T. Yee, and R.C. Van Sluyters, Topography of interhemispheric connections in neocortex of mice with congenital deficiencies of the callosal commissure. J Comp Neurol 270 (1988) 575-90.
[153] D. Orioli, M. Henkemeyer, G. Lemke, R. Klein, and T. Pawson, Sek4 and Nuk receptors cooperate in guidance of commissural axons and in palate formation. Embo j 15 (1996) 6035-49.
[154] N. Osbun, J. Li, M.C. O'Driscoll, Z. Strominger, M. Wakahiro, E. Rider, P. Bukshpun, E. Boland, C.H. Spurrell, W. Schackwitz, L.A. Pennacchio, W.B. Dobyns, G.C. Black, and E.H. Sherr, Genetic and functional analyses identify DISC1 as a novel callosal agenesis candidate gene. Am J Med Genet A 155a (2011) 1865-76.
[155] H.S. Ozaki, T.H. Murakami, T. Toyoshima, and M. Shimada, Agenesis of the corpus callosum in ddN strain mouse associated with unusual facial appearance (flat-face). Neurosci Res 1 (1984) 81-7.
[156] H.S. Ozaki, and D. Wahlsten, Cortical axon trajectories and growth cone morphologies in fetuses of acallosal mouse strains. J Comp Neurol 336 (1993) 595-604.
[157] H.S. Ozaki, K. Iwahashi, and M. Shimada, Ipsilateral corticocortical projections of fibers which course within Probst's longitudinal bundle seen in the brains of mice with congenital absence of the corpus callosum: a study with the horseradish peroxidase technique. Brain Res 493 (1989) 66-73.
[158] H.S. Ozaki, T.H. Murakami, T. Toyoshima, and M. Shimada, The fibers which leave the Probst's longitudinal bundle seen in the brain of an acallosal mouse: a study with the horseradish peroxidase technique. Brain Res 400 (1987) 239-46.
[159] A. Paetau, H. Honkala, R. Salonen, J. Ignatius, M. Kestilä, and R. Herva, Hydrolethalus syndrome: neuropathology of 21 cases confirmed by HYLS1 gene mutation analysis. J Neuropathol Exp Neurol 67 (2008) 750-62.
[160] M. Pellegrini, A. Mansouri, A. Simeone, E. Boncinelli, and P. Gruss, Dentate gyrus formation requires Emx2. Development 122 (1996) 3893-8.
[161] E. Pereira, M.R. Polo, J.M. López, T.A. Quijano, A. García-Alix, and C. Fons, Agenesis of the corpus callosum in a newborn with turner mosaicism. Pediatr Rep 6 (2014) 5112.
[162] N. Pfizer, and E.M. Das, Corpus Callosum Agenesis - A Case Report. Indian Journal of Psychological Medicine 23 (2000) 37-39.
[163] M. Piper, R.X. Moldrich, C. Lindwall, E. Little, G. Barry, S. Mason, N. Sunn, N.D. Kurniawan, R.M. Gronostajski, and L.J. Richards, Multiple non-cell-autonomous defects underlie neocortical callosal dysgenesis in Nfib-deficient mice. Neural Dev 4 (2009) 43.
[164] M. Piper, C. Plachez, O. Zalucki, T. Fothergill, G. Goudreau, R. Erzurumlu, C. Gu, and L.J. Richards, Neuropilin 1-Sema signaling regulates crossing of cingulate pioneering axons during development of the corpus callosum. Cereb Cortex 19 Suppl 1 (2009) i11-21.
[165] B. Pirola, L. Bortotto, S. Giglio, E. Piovan, A. Janes, R. Guerrini, and O. Zuffardi, Agenesis of the corpus callosum with Probst bundles owing to haploinsufficiency for a gene in an 8 cM region of 6q25. J Med Genet 35 (1998) 1031-3.
[166] K. Poirier, J. Martinovic, A. Laquerrière, M. Cavallin, C. Fallet-Bianco, I. Desguerre, S. Valence, J. Grande-Goburghun, C. Francannet, J.F. Deleuze, A. Boland, J. Chelly, and N. Bahi-Buisson, Rare ACTG1 variants in fetal microlissencephaly. Eur J Med Genet 58 (2015) 416-8.
[167] K. Poirier, Y. Saillour, N. Bahi-Buisson, X.H. Jaglin, C. Fallet-Bianco, R. Nabbout, L. Castelnau-Ptakhine, A. Roubertie, T. Attie-Bitach, I. Desguerre, D. Genevieve, C. Barnerias, B. Keren, N. Lebrun, N. Boddaert, F. Encha-Razavi, and J. Chelly, Mutations in the neuronal ß-tubulin subunit TUBB3 result in malformation of cortical development and neuronal migration defects. Hum Mol Genet 19 …
[168] X. Qian, E.M. DeGennaro, M. Talukdar, S.K. Akula, A. Lai, D.D. Shao, D. Gonzalez, J.H. Marciano, R.S. Smith, N.K. Hylton, E. Yang, J.F. Bazan, L. Barrett, R.C. Yeh, R.S. Hill, S.G. Beck, A. Otani, J. Angad, T. Mitani, J.E. Posey, D. Pehlivan, D. Calame, H. Aydin, O. Yesilbas, K.C. Parks, E. Argilli, E. England, K. Im, A. Taranath, H.S. Scott, C.P. Barnett, P. Arts, E.H. Sherr, J.R. Lupski, …
[169] M. Qiu, S. Anderson, S. Chen, J.J. Meneses, R. Hevner, E. Kuwana, R.A. Pedersen, and J.L. Rubenstein, Mutation of the Emx-1 homeobox gene disrupts the corpus callosum. Dev Biol 178 (1996) 174-8.
[170] C. Quelin, E. Spaggiari, S. Khung-Savatovsky, C. Dupont, L. Pasquier, L. Loeuillet, S. Jaillard, J. Lucas, P. Marcorelles, H. Journel, K. Pluquailec-Bilavarn, A. Bazin, A. Verloes, A.L. Delezoide, A. Aboura, and F. Guimiot, Inversion duplication deletions involving the long arm of chromosome 13: phenotypic description of additional three fetuses and genotype-phenotype correlation. Am J Med …
[171] D. Rayêe, P.M. Iack, R.R. Christoff, M.R. Lourenço, C. Bonifácio, J. Boltz, R. Lent, and P.P. Garcez, The Dynamics of Axon Bifurcation Development in the Cerebral Cortex of Typical and Acallosal Mice. Neuroscience 477 (2021) 14-24.
[172] T. Ren, J. Zhang, C. Plachez, S. Mori, and L.J. Richards, Diffusion tensor magnetic resonance imaging and tract-tracing analysis of Probst bundle structure in Netrin1- and DCC-deficient mice. J Neurosci 27 (2007) 10345-9.
[173] K.G. Revanna, V.S. Rajadurai, and S. Chandran, Agenesis of the corpus callosum with interhemispheric cyst: clinical implications and outcome. BMJ Case Rep 11 (2018).
[174] A. Ribeiro-Carvalho, A.C. Manhães, Y. Abreu-Villaça, and C.C. Filgueiras, Early callosal absence disrupts the establishment of normal neocortical structure in Swiss mice. Int J Dev Neurosci 24 (2006) 15-21.
[175] K. Richards, L.I. Coulthard, C. Rome, T.A. Collyer, T.J. Karle, R. Beare, and S. Petrou, Glass-brain mapping provides an adjunct tool for structural analysis in mouse models of neurodevelopmental disease. Neuroimage: Reports 1 (2021) 100023.
[176] M. Roque, D. Alves Rodrigues de Souza, M.M. Rangel-Sosa, M. Altounian, M. Hocine, J.-C. Deloulme, E.L. Barbier, F. Mann, and S. Chauvet, VPS35 deficiency in the embryonic cortex leads to prenatal cell loss and abnormal development of axonal connectivity. Molecular and Cellular Neuroscience 120 (2022) 103726.
[177] D. Rudolph, A. Tafuri, P. Gass, G.J. Hämmerling, B. Arnold, and G. Schütz, Impaired fetal T cell development and perinatal lethality in mice lacking the cAMP response element binding protein. Proc Natl Acad Sci U S A 95 (1998) 4481-6.
[178] S. Sakakibara, Y. Nakamura, T. Yoshida, S. Shibata, M. Koike, H. Takano, S. Ueda, Y. Uchiyama, T. Noda, and H. Okano, RNA-binding protein Musashi family: roles for CNS stem cells and a subpopulation of ependymal cells revealed by targeted disruption and antisense ablation. Proc Natl Acad Sci U S A 99 (2002) 15194-9.
[179] C. Sánchez-Camacho, J.A. Ortega, I. Ocaña, S. Alcántara, and P. Bovolenta, Appropriate Bmp7 levels are required for the differentiation of midline guidepost cells involved in corpus callosum formation. Dev Neurobiol 71 (2011) 337-50.
[180] I. Schanze, J. Bunt, J.W.C. Lim, D. Schanze, R.J. Dean, M. Alders, P. Blanchet, T. Attié-Bitach, S. Berland, S. Boogert, S. Boppudi, C.J. Bridges, M.T. Cho, W.B. Dobyns, D. Donnai, J. Douglas, D.L. Earl, T.J. Edwards, L. Faivre, B. Fregeau, D. Genevieve, M. Gérard, V. Gatinois, M. Holder-Espinasse, S.F. Huth, K. Izumi, B. Kerr, E. Lacaze, P. Lakeman, S. Mahida, G.M. Mirzaa, S.M. Morgan, C. …
[181] T. Serafini, S.A. Colamarino, E.D. Leonardo, H. Wang, R. Beddington, W.C. Skarnes, and M. Tessier-Lavigne, Netrin-1 is required for commissural axon guidance in the developing vertebrate nervous system. Cell 87 (1996) 1001-14.
[182] A. Sessa, C.A. Mao, A.K. Hadjantonakis, W.H. Klein, and V. Broccoli, Tbr2 directs conversion of radial glia into basal precursors and guides neuronal amplification by indirect neurogenesis in the developing neocortex. Neuron 60 (2008) 56-69.
[183] F. Sforazzini, A. Bertero, L. Dodero, G. David, A. Galbusera, M.L. Scattoni, M. Pasqualetti, and A. Gozzi, Altered functional connectivity networks in acallosal and socially impaired BTBR mice. Brain Struct Funct 221 (2016) 941-54.
[184] Y. Shen, S. Mani, and K.F. Meiri, Failure to express GAP-43 leads to disruption of a multipotent precursor and inhibits astrocyte differentiation. Mol Cell Neurosci 26 (2004) 390-405.
[185] Y. Shen, S. Mani, S.L. Donovan, J.E. Schwob, and K.F. Meiri, Growth-associated protein-43 is required for commissural axon guidance in the developing vertebrate nervous system. J Neurosci 22 (2002) 239-47.
[186] E.H. Sherr, R. Owen, D.G. Albertson, D. Pinkel, P.D. Cotter, A.M. Slavotinek, S.W. Hetts, R.J. Jeremy, G. Schilmoeller, K. Schilmoeller, M. Wakahiro, and A.J. Barkovich, Genomic microarray analysis identifies candidate loci in patients with corpus callosum anomalies. Neurology 65 (2005) 1496-8.
[187] T. Shiohama, J. McDavid, J. Levman, and E. Takahashi, Quantitative brain morphological analysis in CHARGE syndrome. Neuroimage Clin 23 (2019) 101866.
[188] J. Silver, S.E. Lorenz, D. Wahlsten, and J. Coughlin, Axonal guidance during development of the great cerebral commissures: descriptive and experimental studies, in vivo, on the role of preformed glial pathways. J Comp Neurol 210 (1982) 10-29.
[189] J. Silver, and M.Y. Ogawa, Postnatally induced formation of the corpus callosum in acallosal mice on glia-coated cellulose bridges. Science 220 (1983) 1067-9.
[190] A. Slavotinek, M. Lefebvre, A.C. Brehin, C. Thauvin, S. Patrier, T.N. Sparks, M. Norton, J. Yu, and E. Huang, Prenatal presentation of multiple anomalies associated with haploinsufficiency for ARID1A. Eur J Med Genet 65 (2022) 104407.
[191] K.M. Smith, Y. Ohkubo, M.E. Maragnoli, M.R. Rasin, M.L. Schwartz, N. Sestan, and F.M. Vaccarino, Midline radial glia translocation and corpus callosum formation require FGF signaling. Nat Neurosci 9 (2006) 787-97.
[192] G.M. Smith, R.H. Miller, and J. Silver, Astrocyte transplantation induces callosal regeneration in postnatal acallosal mice. Ann N Y Acad Sci 495 (1987) 185-206.
[193] G.M. Smith, R.H. Miller, and J. Silver, Changing role of forebrain astrocytes during development, regenerative failure, and induced regeneration upon transplantation. J Comp Neurol 251 (1986) 23-43.
[194] G. Steele-Perkins, C. Plachez, K.G. Butz, G. Yang, C.J. Bachurski, S.L. Kinsman, E.D. Litwack, L.J. Richards, and R.M. Gronostajski, The transcription factor gene Nfib is essential for both lung maturation and brain development. Mol Cell Biol 25 (2005) 685-98.
[195] D.T. Stephenson, S.M. O'Neill, S. Narayan, A. Tiwari, E. Arnold, H.D. Samaroo, F. Du, R.H. Ring, B. Campbell, M. Pletcher, V.A. Vaidya, and D. Morton, Histopathologic characterization of the BTBR mouse model of autistic-like behavior reveals selective changes in neurodevelopmental proteins and adult hippocampal neurogenesis. Mol Autism 2 (2011) 7.
[196] C.E. Stewart, K.M. Corella, B.D. Samberg, P.T. Jones, M.L. Linscott, and W.C.J. Chung, Perinatal midline astrocyte development is impaired in fibroblast growth factor 8 hypomorphic mice. Brain Res 1646 (2016) 287-296.
[197] D. Szczupak, C. Liu, C.C.C. Yen, S.H. Choi, F. Meireles, C. Victorino, L. Richards, R. Lent, A.C. Silva, and F. Tovar-Moll, Long-distance aberrant heterotopic connectivity in a mouse strain with a high incidence of callosal anomalies. Neuroimage 217 (2020) 116875.
[198] L. Sztriha, Spectrum of corpus callosum agenesis. Pediatr Neurol 32 (2005) 94-101.
[199] L. Sztriha, Y. Espinosa-Parrilla, A. Gururaj, J. Amiel, S. Lyonnet, S. Gerami, and J.G. Johansen, Frameshift mutation of the zinc finger homeo box 1 B gene in syndromic corpus callosum agenesis (Mowat-Wilson syndrome). Neuropediatrics 34 (2003) 322-5.
[200] I. Tavano, B. De Keersmaecker, M. Aertsen, and L. De Catte, Prenatal diagnosis of middle interhemispheric variant of holoprosencephaly: review of literature and prenatal case series. J Matern Fetal Neonatal Med 35 (2022) 4976-4984.
[201] J. Teng, Y. Takei, A. Harada, T. Nakata, J. Chen, and N. Hirokawa, Synergistic effects of MAP2 and MAP1B knockout in neuronal migration, dendritic outgrowth, and microtubule organization. J Cell Biol 155 (2001) 65-76.
[202] M. Tessarech, M. Gorce, F. Boussion, J.P. Bault, S. Triau, M. Charif, S. Khiaty, B. Delorme, A. Guichet, A. Ziegler, C. Bris, A. Laquerrière, C. Fallet-Bianco, A. Jacquette, H. Salhi, D. Héron, P. Reynier, V. Procaccio, D. Bonneau, and E. Colin, Second report of RING finger protein 113A (RNF113A) involvement in a Mendelian disorder. Am J Med Genet A 182 (2020) 565-569.
[203] M.A. Tischfield, H.N. Baris, C. Wu, G. Rudolph, L. Van Maldergem, W. He, W.M. Chan, C. Andrews, J.L. Demer, R.L. Robertson, D.A. Mackey, J.B. Ruddle, T.D. Bird, I. Gottlob, C. Pieh, E.I. Traboulsi, S.L. Pomeroy, D.G. Hunter, J.S. Soul, A. Newlin, L.J. Sabol, E.J. Doherty, C.E. de Uzcátegui, N. de Uzcátegui, M.L. Collins, E.C. Sener, B. Wabbels, H. Hellebrand, T. Meitinger, T. de Berardinis,…
[204] G. Tonni, M. Lituania, D. Chitayat, M.P. Bonasoni, S. Keating, M. Thompson, and P. Shannon, Complete trisomy 9 with unusual phenotypic associations: Dandy-Walker malformation, cleft lip and cleft palate, cardiovascular abnormalities. Taiwan J Obstet Gynecol 53 (2014) 592-7.
[205] R. Touraine, A. Laquerrière, C.A. Petcu, F. Marguet, S. Byrne, R. Mein, S. Yau, S. Mohammed, L. Guibaud, M. Gautel, and H. Jungbluth, Autopsy findings in EPG5-related Vici syndrome with antenatal onset. Am J Med Genet A 173 (2017) 2522-2527.
[206] C.L. Truwit, R.G. Williams, E.A. Armstrong, and A.E. Marlin, MR imaging of choroid plexus lipomas. AJNR Am J Neuroradiol 11 (1990) 202-4.
[207] S. Vega-Pons, E. Olivetti, P. Avesani, L. Dodero, A. Gozzi, and A. Bifone, Differential Effects of Brain Disorders on Structural and Functional Connectivity. Front Neurosci 10 (2016) 605.
[208] A. Vetro, H.N. Nielsen, R. Holm, R.F. Hevner, E. Parrini, Z. Powis, R.S. Møller, C. Bellan, A. Simonati, G. Lesca, K.L. Helbig, E.E. Palmer, D. Mei, E. Ballardini, A. Van Haeringen, S. Syrbe, V. Leuzzi, G. Cioni, C.J. Curry, G. Costain, M. Santucci, K. Chong, G.M.S. Mancini, J. Clayton-Smith, S. Bigoni, I.E. Scheffer, W.B. Dobyns, B. Vilsen, and R. Guerrini, ATP1A2- and ATP1A3-associated ea…
[209] C. Dionisi Vici, G. Sabetta, M. Gambarara, F. Vigevano, E. Bertini, R. Boldrini, S.G. Parisi, I. Quinti, F. Aiuti, and M. Fiorilli, Agenesis of the corpus callosum, combined immunodeficiency, bilateral cataract, and hypopigmentation in two brothers. Am J Med Genet 29 (1988) 1-8.
[210] R. Villares, J. Gutiérrez, A. Fütterer, V. Trachana, F. Gutiérrez del Burgo, and A.C. Martínez, Dido mutations trigger perinatal death and generate brain abnormalities and behavioral alterations in surviving adult mice. Proc Natl Acad Sci U S A 112 (2015) 4803-8.
[211] V.V. Vyazovskiy, and I. Tobler, Regional differences in NREM sleep slow-wave activity in mice with congenital callosal dysgenesis. J Sleep Res 14 (2005) 299-304.
[212] D. Wahlsten, and P.M. Schalomon, A new hybrid mouse model for agenesis of the corpus callosum. Behav Brain Res 64 (1994) 111-7.
[213] D. Wahlsten, K.M. Bishop, and H.S. Ozaki, Recombinant inbreeding in mice reveals thresholds in embryonic corpus callosum development. Genes Brain Behav 5 (2006) 170-88.
[214] B. Wang, H. Li, S.A. Mutlu, D.A. Bowser, M.J. Moore, M.C. Wang, and H. Zheng, The Amyloid Precursor Protein Is a Conserved Receptor for Slit to Mediate Axon Guidance. eNeuro 4 (2017).
[215] Y. Wang, J. Zhang, S. Mori, and J. Nathans, Axonal growth and guidance defects in Frizzled3 knock-out mice: a comparison of diffusion tensor magnetic resonance imaging, neurofilament staining, and genetically directed cell labeling. J Neurosci 26 (2006) 355-64.
[216] X. Wang, V. Habet, M. Aboian, N. Leelatian, D. McGuone, R. Morotti, S. Kandil, and A. Darbinyan, Neuropathology of Chiari Malformation II with Chromosome X Alterations: An Autopsy Study in a 17-Month-Old and Review of Literature. Journal of Neuropathology & Experimental Neurology 81 (2022) 296-298.
[217] B. Wang, R. Iyengar, X. Li-Harms, J.H. Joo, C. Wright, A. Lavado, L. Horner, M. Yang, J.L. Guan, S. Frase, D.R. Green, X. Cao, and M. Kundu, The autophagy-inducing kinases, ULK1 and ULK2, regulate axon guidance in the developing mouse forebrain via a noncanonical pathway. Autophagy 14 (2018) 796-811.
[218] N.M. Wilpert, F. Marguet, C. Maillard, F. Guimiot, J. Martinovic, S. Drunat, T. Attié-Bitach, F. Razavi, A. Tessier, Y. Capri, A. Laquerrière, and N. Bahi-Buisson, Human neuropathology confirms projection neuron and interneuron defects and delayed oligodendrocyte production and maturation in FOXG1 syndrome. Eur J Med Genet 64 (2021) 104282.
[219] M.S. Windrem, S.J. de Beur, and B.L. Finlay, Control of cell number in the developing neocortex. II. Effects of corpus callosum section. Developmental Brain Research 43 (1988) 13-22.
[220] K. Wong, R. Moldrich, M. Hunter, M. Edwards, D. Finlay, S. O'Donnell, T. MacDougall, N. Bain, and B. Kamien, A familial 7q36.3 duplication associated with agenesis of the corpus callosum. Am J Med Genet A 167a (2015) 2201-8.
[221] T.S. Woodring, M.H. Mirza, V. Benavides, K.A. Ellsworth, M.S. Wright, M.J. Javed, and S. Ramiro, Uncertain, Not Unimportant: Callosal Dysgenesis and Variants of Uncertain Significance in ROBO1. Pediatrics 148 (2021).
[222] M.B. Woodworth, L.C. Greig, K.X. Liu, G.C. Ippolito, H.O. Tucker, and J.D. Macklis, Ctip1 Regulates the Balance between Specification of Distinct Projection Neuron Subtypes in Deep Cortical Layers. Cell Rep 15 (2016) 999-1012.
[223] M. Wu, D.F. Chen, T. Sasaoka, and S. Tonegawa, Neural tube defects and abnormal brain development in F52-deficient mice. Proc Natl Acad Sci U S A 93 (1996) 2110-5.
[224] K. Yan, I. Bormuth, O. Bormuth, S. Tutukova, A. Renner, P. Bessa, T. Schaub, M. Rosário, and V. Tarabykin, TrkB-dependent EphrinA reverse signaling regulates callosal axon fasciculate growth downstream of Neurod2/6. Cereb Cortex 33 (2023) 1752-1767.
[225] M. Yang, A.M. Clarke, and J.N. Crawley, Postnatal lesion evidence against a primary role for the corpus callosum in mouse sociability. Eur J Neurosci 29 (2009) 1663-77.
[226] K.Y. Yang, S. Zhao, H. Feng, J. Shen, Y. Chen, S.T. Wang, S.J. Wang, Y.X. Zhang, Y. Wang, C. Guo, H. Liu, and T.S. Tang, Ca(2+) homeostasis maintained by TMCO1 underlies corpus callosum development via ERK signaling. Cell Death Dis 13 (2022) 674.
[227] S.W. Yoo, M.G. Motari, and R.L. Schnaar, Agenesis of the corpus callosum in Nogo receptor deficient mice. J Comp Neurol 525 (2017) 291-301.
[228] M. Yoshida, Y. Suda, I. Matsuo, N. Miyamoto, N. Takeda, S. Kuratani, and S. Aizawa, Emx1 and Emx2 functions in development of dorsal telencephalon. Development 124 (1997) 101-11.
[229] J.N. Young, W.J. Oakes, and H.P. Hatten, Jr., Dorsal third ventricular cyst: an entity distinct from holoprosencephaly. J Neurosurg 77 (1992) 556-61.
[230] K. Zarbalis, J.A. Siegenthaler, Y. Choe, S.R. May, A.S. Peterson, and S.J. Pleasure, Cortical dysplasia and skull defects in mice with a Foxc1 allele reveal the role of meningeal differentiation in regulating cortical development. Proc Natl Acad Sci U S A 104 (2007) 14002-7.
[231] E.A. Alcamo, L. Chirivella, M. Dautzenberg, G. Dobreva, I. Fariñas, R. Grosschedl, and S.K. McConnell, Satb2 regulates callosal projection neuron identity in the developing cerebral cortex. Neuron 57 (2008) 364-77.
