# Supplementary material for: Brain plasticity following corpus callosum agenesis or loss: a review of the Probst bundles
Source: Front Neuroanat. 2023 Nov 6;17:1296779. doi: 10.3389/fnana.2023.1296779 (PMC10657877; doi:10.3389/fnana.2023.1296779)
Supplement: Supplementary file 6 [file Table_6.xlsx]

## Sheet: Sheet1
		Type of callosal agenesis			Category of structural disruption
Citation	Species	Complete	Partial	PBs	Early surgical lesion	Interhemispheric cyst	Lipoma	Hamartoma
1	human		Y	Y			1
1	human	Y		Y		1
2	hamster	Y	Y	Y	1
3	hamster	Y	Y	Y	1
4	mouse	Y	Y	Y	1
5	mouse	Y	Y	Y	1
6	hamster	Y		Y	1
7	mouse	Y	Y	Y	1
8	mouse	Y	Y	Y	1
9	human	Y		Y		1
10	human	Y		Y		1
11	human	Y		Y		1
12	human	Y	Y	Y				1
13	human	Y	N	Y			1
14	human	Y		Y		1
15	human	Y		Y		1
16	mouse	Y	Y	Y	1
17	mouse	Y	N	Y	1
18	human	Y	N	Y			1
19	human	Y	Y	Y		1

## Sheet: Citations
[1] L. Sztriha, Spectrum of corpus callosum agenesis. Pediatr Neurol 32 (2005) 94-101.
[2] R. Lent, Neuroanatomical effects of neonatal transection of the corpus callosum in hamsters. J Comp Neurol 223 (1984) 548-55.
[3] R. Lent, Cortico-cortical connections reorganize in hamsters after neonatal transection of the callosal bridge. Brain Res 313 (1983) 137-42.
[4] A. Ribeiro-Carvalho, A.C. Manhães, Y. Abreu-Villaça, and C.C. Filgueiras, Early callosal absence disrupts the establishment of normal neocortical structure in Swiss mice. Int J Dev Neurosci 24 (2006) 15-21.
[5] J. Silver, S.E. Lorenz, D. Wahlsten, and J. Coughlin, Axonal guidance during development of the great cerebral commissures: descriptive and experimental studies, in vivo, on the role of preformed glial pathways. J Comp Neurol 210 (1982) 10-29.
[6] M.S. Windrem, S.J. de Beur, and B.L. Finlay, Control of cell number in the developing neocortex. II. Effects of corpus callosum section. Developmental Brain Research 43 (1988) 13-22.
[7] G.M. Smith, R.H. Miller, and J. Silver, Changing role of forebrain astrocytes during development, regenerative failure, and induced regeneration upon transplantation. J Comp Neurol 251 (1986) 23-43.
[8] M. Lefkowitz, D. Durand, G. Smith, and J. Silver, Electrical properties of axons within probst bundles of acallosal mice and callosi that have reformed upon glial-coated polymer implants. Exp Neurol 113 (1991) 306-13.
[9] D.J. Aughton, C.T. Sloan, M.P. Milad, T.E. Huang, C. Michael, and C. Harper, Nasopharyngeal teratoma ('hairy polyp'), Dandy-Walker malformation, diaphragmatic hernia, and other anomalies in a female infant. J Med Genet 27 (1990) 788-90.
[10] P.G. Barth, H.B. Uylings, and F.C. Stam, Interhemispheral neuroepithelial (glio-ependymal) cysts, associated with agenesis of the corpus callosum and neocortical maldevelopment. A case study. Childs Brain 11 (1984) 312-9.
[11] J.T. Curnes, D.W. Laster, T.D. Koubek, D.M. Moody, M.R. Ball, and R.L. Witcofski, MRI of corpus callosal syndromes. AJNR Am J Neuroradiol 7 (1986) 617-22.
[12] F. Guimiot, P. Marcorelles, A. Aboura, G. Bonyhay, S. Patrier, F. Menez, V. Drouin-Garraud, V. Icowick, D. Eurin, C. Garel, H. Moirot, E. Verspyck, P. Saugier-Veber, T. Attie-Bitach, O. Picone, J.F. Oury, A. Verloes, A.L. Delezoide, and A. Laquerrière, Giant diencephalic harmartoma and related anomalies: a newly recognized entity distinct from the Pallister-Hall syndrome. Am J Med Genet A 14…
[13] N.M. Mehta, and G. Hartnoll, Congenital CMV with callosal lipoma and agenesis. Pediatr Neurol 24 (2001) 222-4.
[14] N. Pfizer, and E.M. Das, Corpus Callosum Agenesis - A Case Report. Indian Journal of Psychological Medicine 23 (2000) 37-39.
[15] K.G. Revanna, V.S. Rajadurai, and S. Chandran, Agenesis of the corpus callosum with interhemispheric cyst: clinical implications and outcome. BMJ Case Rep 11 (2018).
[16] J. Silver, and M.Y. Ogawa, Postnatally induced formation of the corpus callosum in acallosal mice on glia-coated cellulose bridges. Science 220 (1983) 1067-9.
[17] G.M. Smith, R.H. Miller, and J. Silver, Astrocyte transplantation induces callosal regeneration in postnatal acallosal mice. Ann N Y Acad Sci 495 (1987) 185-206.
[18] C.L. Truwit, R.G. Williams, E.A. Armstrong, and A.E. Marlin, MR imaging of choroid plexus lipomas. AJNR Am J Neuroradiol 11 (1990) 202-4.
[19] J.N. Young, W.J. Oakes, and H.P. Hatten, Jr., Dorsal third ventricular cyst: an entity distinct from holoprosencephaly. J Neurosurg 77 (1992) 556-61.
