# Supplementary material for: Brain plasticity following corpus callosum agenesis or loss: a review of the Probst bundles
Source: Front Neuroanat. 2023 Nov 6;17:1296779. doi: 10.3389/fnana.2023.1296779 (PMC10657877; doi:10.3389/fnana.2023.1296779)
Supplement: Supplementary file 7 [file Table_7.XLSX]

## Sheet: Genes
Gene symbol	David Gene Name	Species	PBs?	Basement membrane	Extracellular matrix	Tight junction	Cell junction	Cell projection	Secreted	Cell membrane	Cytoplasm	Cytoskeleton	Endoplasmic reticulum	Coated pit	Amyloid	Nucleus	Endosome	Postsynaptic cell membrane	Lysosome	Synaptosome	Synapse	Cytoplasmic vesicle	Golgi apparatus	microtubule	outer mitochondrion membrane	Mitochondrion	Membrane	Kinetochore	Chromosome	Centromere	Cilium	Peroxisome	Splicosome	Dynein
Actb	actin, beta(Actb)	Mus musculus	Y	0	0	0	0	0	0	0	1	1	0	0	0	1	0	0	0	0	0	0	0	0	0	0	0	0	0	0	0	0	0	0
ACTG1	actin gamma 1(ACTG1)	Homo sapiens	Y	0	0	0	0	0	0	0	1	1	0	0	0	0	0	0	0	0	0	0	0	0	0	0	0	0	0	0	0	0	0	0
ALDH7A1	aldehyde dehydrogenase 7 family member A1(ALDH7A1)	Homo sapiens	Y	0	0	0	0	0	0	0	1	0	0	0	0	1	0	0	0	0	0	0	0	0	0	1	0	0	0	0	0	0	0	0
App	amyloid beta (A4) precursor protein(App)	Mus musculus	Y	0	0	0	0	1	1	1	1	0	1	1	1	1	1	0	0	0	0	1	1	0	0	0	1	0	0	0	0	0	0	0
Arhgap35	Rho GTPase activating protein 35(Arhgap35)	Mus musculus	Y	0	0	0	0	1	0	1	1	1	0	0	0	1	0	0	0	0	0	0	0	0	0	0	1	0	0	0	0	0	0	0
Arhgap5	Rho GTPase activating protein 5(Arhgap5)	Mus musculus	N	0	0	0	0	0	0	1	1	0	0	0	0	0	0	0	0	0	0	0	0	0	0	0	1	0	0	0	0	0	0	0
ARID1A	AT-rich interaction domain 1A(ARID1A)	Homo sapiens	Y	0	0	0	0	0	0	0	0	0	0	0	0	1	0	0	0	0	0	0	0	0	0	0	0	0	0	0	0	0	0	0
ARX	aristaless related homeobox(ARX)	Homo sapiens	N	0	0	0	0	0	0	0	0	0	0	0	0	1	0	0	0	0	0	0	0	0	0	0	0	0	0	0	0	0	0	0
ASPM	assembly factor for spindle microtubules(ASPM)	Homo sapiens	N	0	0	0	0	0	0	0	1	1	0	0	0	1	0	0	0	0	0	0	0	0	0	0	0	0	0	0	0	0	0	0
ATP1A3	ATPase Na+/K+ transporting subunit alpha 3(ATP1A3)	Homo sapiens	Y	0	0	0	0	0	0	1	0	0	0	0	0	0	0	0	0	0	0	0	0	0	0	0	1	0	0	0	0	0	0	0
B3GALNT2	beta-1,3-N-acetylgalactosaminyltransferase 2(B3GALNT2)	Homo sapiens	Y	0	0	0	0	0	0	0	0	0	1	0	0	0	0	0	0	0	0	0	1	0	0	0	1	0	0	0	0	0	0	0
Bcl11a	B cell CLL/lymphoma 11A (zinc finger protein)(Bcl11a)	Mus musculus	Y	0	0	0	0	0	0	0	1	0	0	0	0	1	0	0	0	0	0	0	0	0	0	0	0	0	0	0	0	0	0	0
Bmp7	bone morphogenetic protein 7(Bmp7)	Mus musculus	Y	0	0	0	0	0	1	0	0	0	0	0	0	0	0	0	0	0	0	0	0	0	0	0	0	0	0	0	0	0	0	0
BRCA2	BRCA2 DNA repair associated(BRCA2)	Homo sapiens	Y	0	0	0	0	0	0	0	1	1	0	0	0	1	0	0	0	0	0	0	0	0	0	0	1	0	0	0	0	0	0	0
Cables1	CDK5 and Abl enzyme substrate 1(Cables1)	Mus musculus	Y	0	0	0	0	1	0	0	1	0	0	0	0	1	0	0	0	0	0	0	0	0	0	0	0	0	0	0	0	0	0	0
Cdk5r1	cyclin-dependent kinase 5, regulatory subunit 1 (p35)(Cdk5r1)	Mus musculus	Y	0	0	0	0	1	0	1	1	0	0	0	0	1	0	0	0	0	0	0	0	0	0	0	1	0	0	0	0	0	0	0
Cep55	centrosomal protein 55(Cep55)	Mus musculus	Y	0	0	0	0	0	0	0	1	1	0	0	0	0	0	0	0	0	0	0	0	0	0	0	0	0	0	0	0	0	0	0
CHD7	chromodomain helicase DNA binding protein 7(CHD7)	Homo sapiens	N	0	0	0	0	0	0	0	0	0	0	0	0	1	0	0	0	0	0	0	0	0	0	0	0	0	0	0	0	0	0	0
CHD7	chromodomain helicase DNA binding protein 7(CHD7)	Homo sapiens	Y	0	0	0	0	0	0	0	0	0	0	0	0	1	0	0	0	0	0	0	0	0	0	0	0	0	0	0	0	0	0	0
Chl1	cell adhesion molecule L1-like(Chl1)	Mus musculus	Y	0	1	0	0	0	1	1	0	0	0	0	0	0	0	0	0	0	0	0	0	0	0	0	1	0	0	0	0	0	0	0
COL4A2	collagen type IV alpha 2 chain(COL4A2)	Homo sapiens	N	1	1	0	0	0	1	0	0	0	0	0	0	0	0	0	0	0	0	0	0	0	0	0	0	0	0	0	0	0	0	0
Creb1	cAMP responsive element binding protein 1(Creb1)	Mus musculus	N	0	0	0	0	0	0	0	0	0	0	0	0	1	0	0	0	0	0	0	0	0	0	0	1	0	0	0	0	0	0	0
Csf1r	colony stimulating factor 1 receptor(Csf1r)	Mus musculus	Y	0	0	0	0	0	0	1	0	0	0	0	0	0	0	0	0	0	0	0	0	0	0	0	1	0	0	0	0	0	0	0
Dcc	deleted in colorectal carcinoma(Dcc)	Mus musculus	Y	0	0	0	0	0	0	0	0	0	0	0	0	0	0	0	0	0	0	0	0	0	0	0	1	0	0	0	0	0	0	0
DCC	DCC netrin 1 receptor(DCC)	Homo sapiens	Y	0	0	0	0	0	0	0	0	0	0	0	0	0	0	0	0	0	0	0	0	0	0	0	1	0	0	0	0	0	0	0
Dclk1	doublecortin-like kinase 1(Dclk1)	Mus musculus	Y	0	0	0	0	1	0	0	1	0	0	0	0	0	0	0	0	0	0	0	0	0	0	0	0	0	0	0	0	0	0	0
Dcx	doublecortin(Dcx)	Mus musculus	Y	0	0	0	0	1	0	0	1	0	0	0	0	0	0	0	0	0	0	0	0	1	0	0	0	0	0	0	0	0	0	0
DHCR7	7-dehydrocholesterol reductase(DHCR7)	Homo sapiens	Y	0	0	0	0	0	0	0	0	0	1	0	0	0	0	0	0	0	0	0	0	0	0	0	1	0	0	0	0	0	0	0
Dido1	death inducer-obliterator 1(Dido1)	Mus musculus	Y	0	0	0	0	0	0	0	1	1	0	0	0	1	0	0	0	0	0	0	0	0	0	0	0	0	0	0	0	0	0	0
Draxin	dorsal inhibitory axon guidance protein(Draxin)	Mus musculus	Y	0	0	0	0	0	1	0	0	0	0	0	0	0	0	0	0	0	0	0	0	0	0	0	0	0	0	0	0	0	0	0
DYNC1H1	dynein cytoplasmic 1 heavy chain 1(DYNC1H1)	Homo sapiens	Y	0	0	0	0	0	0	0	1	1	0	0	0	0	0	0	0	0	0	0	0	1	0	0	0	0	0	0	0	0	0	1
EARS2	glutamyl-tRNA synthetase 2, mitochondrial(EARS2)	Homo sapiens	Y	0	0	0	0	0	0	0	0	0	0	0	0	0	0	0	0	0	0	0	0	0	0	1	0	0	0	0	0	0	0	0
Efnb1	ephrin B1(Efnb1)	Mus musculus	Y	0	0	0	0	0	0	1	0	0	0	0	0	1	0	0	0	0	0	0	0	0	0	0	1	0	0	0	0	0	0	0
Efnb3	ephrin B3(Efnb3)	Mus musculus	Y	0	0	0	0	0	0	0	0	0	0	0	0	0	0	0	0	0	0	0	0	0	0	0	1	0	0	0	0	0	0	0
Emx1	empty spiracles homeobox 1(Emx1)	Mus musculus	Y	0	0	0	0	0	0	0	0	0	0	0	0	1	0	0	0	0	0	0	0	0	0	0	0	0	0	0	0	0	0	0
Emx2	empty spiracles homeobox 2(Emx2)	Mus musculus	N	0	0	0	0	0	0	0	0	0	0	0	0	1	0	0	0	0	0	0	0	0	0	0	0	0	0	0	0	0	0	0
Enah	ENAH actin regulator(Enah)	Mus musculus	Y	0	0	0	1	1	0	0	1	1	0	0	0	0	0	0	0	0	1	0	0	0	0	0	0	0	0	0	0	0	0	0
Eomes	eomesodermin(Eomes)	Mus musculus	Y	0	0	0	0	0	0	0	0	0	0	0	0	1	0	0	0	0	0	0	0	0	0	0	0	0	0	0	0	0	0	0
EPG5	ectopic P-granules 5 autophagy tethering factor(EPG5)	Homo sapiens	N	0	0	0	0	0	0	0	1	0	0	0	0	0	0	0	1	0	0	0	0	0	0	0	0	0	0	0	0	0	0	0
EPG5	ectopic P-granules 5 autophagy tethering factor(EPG5)	Homo sapiens	Y	0	0	0	0	0	0	0	1	0	0	0	0	0	0	0	1	0	0	0	0	0	0	0	0	0	0	0	0	0	0	0
Epha5	Eph receptor A5(Epha5)	Mus musculus	Y	0	0	0	0	1	0	1	0	0	0	0	0	0	0	0	0	0	0	0	0	0	0	0	1	0	0	0	0	0	0	0
Ephb1	Eph receptor B1(Ephb1)	Mus musculus	Y	0	0	0	0	1	0	1	0	0	0	0	0	0	1	0	0	0	0	0	0	0	0	0	1	0	0	0	0	0	0	0
Ephb2	Eph receptor B2(Ephb2)	Mus musculus	Y	0	0	0	0	1	0	1	0	0	0	0	0	0	0	0	0	0	0	0	0	0	0	0	1	0	0	0	0	0	0	0
Ephb3	Eph receptor B3(Ephb3)	Mus musculus	Y	0	0	0	0	1	0	1	0	0	0	0	0	0	0	0	0	0	0	0	0	0	0	0	1	0	0	0	0	0	0	0
Ext1	exostosin glycosyltransferase 1(Ext1)	Mus musculus	Y	0	0	0	0	0	0	0	0	0	1	0	0	0	0	0	0	0	0	0	1	0	0	0	1	0	0	0	0	0	0	0
FBXW11	F-box and WD repeat domain containing 11(FBXW11)	Homo sapiens	Y	0	0	0	0	0	0	0	1	0	0	0	0	1	0	0	0	0	0	0	0	0	0	0	0	0	0	0	0	0	0	0
Fezf2	Fez family zinc finger 2(Fezf2)	Mus musculus	Y	0	0	0	0	0	0	0	0	0	0	0	0	1	0	0	0	0	0	0	0	0	0	0	0	0	0	0	0	0	0	0
Fgf8	fibroblast growth factor 8(Fgf8)	Mus musculus	Y	0	0	0	0	0	1	0	0	0	0	0	0	0	0	0	0	0	0	0	0	0	0	0	0	0	0	0	0	0	0	0
Fgfr1	fibroblast growth factor receptor 1(Fgfr1)	Mus musculus	Y	0	0	0	0	0	0	1	1	0	0	0	0	1	0	0	0	0	0	1	0	0	0	0	1	0	0	0	0	0	0	0
FGFR2	fibroblast growth factor receptor 2(FGFR2)	Homo sapiens	Y	0	0	0	0	0	1	1	0	0	0	0	0	0	0	0	0	0	0	1	1	0	0	0	1	0	0	0	0	0	0	0
Foxc1	forkhead box C1(Foxc1)	Mus musculus	N	0	0	0	0	0	0	0	0	0	0	0	0	1	0	0	0	0	0	0	0	0	0	0	0	0	0	0	0	0	0	0
FOXG1	forkhead box G1(FOXG1)	Homo sapiens	Y	0	0	0	0	0	0	0	0	0	0	0	0	1	0	0	0	0	0	0	0	0	0	0	0	0	0	0	0	0	0	0
FOXN1	forkhead box N1(FOXN1)	Homo sapiens	Y	0	0	0	0	0	0	0	0	0	0	0	0	1	0	0	0	0	0	0	0	0	0	0	0	0	0	0	0	0	0	0
Fzd3	frizzled class receptor 3(Fzd3)	Mus musculus	N	0	0	0	0	0	0	1	0	0	0	0	0	0	0	0	0	0	0	0	0	0	0	0	1	0	0	0	0	0	0	0
Gap43	growth associated protein 43(Gap43)	Mus musculus	Y	0	0	0	0	1	0	1	1	0	0	0	0	0	0	0	0	0	1	0	0	0	0	0	1	0	0	0	0	0	0	0
Gli3	GLI-Kruppel family member GLI3(Gli3)	Mus musculus	Y	0	0	0	0	1	0	0	1	0	0	0	0	1	0	0	0	0	0	0	0	0	0	0	1	0	0	0	1	0	0	0
Hesx1	homeobox gene expressed in ES cells(Hesx1)	Mus musculus	Y	0	0	0	0	0	0	0	0	0	0	0	0	1	0	0	0	0	0	0	0	0	0	0	0	0	0	0	0	0	0	0
Hs6st1	heparan sulfate 6-O-sulfotransferase 1(Hs6st1)	Mus musculus	Y	0	0	0	0	0	0	0	0	0	0	0	0	0	0	0	0	0	0	0	0	0	0	0	1	0	0	0	0	0	0	0
HYLS1	HYLS1 centriolar and ciliogenesis associated(HYLS1)	Homo sapiens	Y	0	0	0	0	1	0	0	1	1	0	0	0	0	0	0	0	0	0	0	0	0	0	0	0	0	0	0	0	0	0	0
Igf1	insulin-like growth factor 1(Igf1)	Mus musculus	N	0	0	0	0	0	1	0	0	0	0	0	0	0	0	0	0	0	0	0	0	0	0	0	0	0	0	0	0	0	0	0
KDM5B	lysine demethylase 5B(KDM5B)	Homo sapiens	Y	0	0	0	0	0	0	0	0	0	0	0	0	1	0	0	0	0	0	0	0	0	0	0	0	0	0	0	0	0	0	0
KIF26A	kinesin family member 26A(KIF26A)	Homo sapiens	Y	0	0	0	0	0	0	0	1	1	0	0	0	0	0	0	0	0	0	0	0	1	0	0	0	0	0	0	0	0	0	0
KIF7	kinesin family member 7(KIF7)	Homo sapiens	Y	0	0	0	0	1	0	0	1	1	0	0	0	0	0	0	0	0	0	0	0	0	0	0	0	0	0	0	1	0	0	0
L1CAM	L1 cell adhesion molecule(L1CAM)	Homo sapiens	N	0	0	0	0	1	0	1	0	0	0	0	0	0	0	0	0	0	0	0	0	0	0	0	1	0	0	0	0	0	0	0
L1CAM	L1 cell adhesion molecule(L1CAM)	Homo sapiens	Y	0	0	0	0	1	0	0	0	0	0	0	0	0	0	0	0	0	0	0	0	0	0	0	0	0	0	0	0	0	0	0
Lhx2	LIM homeobox protein 2(Lhx2)	Mus musculus	N	0	0	0	0	0	0	0	0	0	0	0	0	1	0	0	0	0	0	0	0	0	0	0	0	0	0	0	0	0	0	0
Maoa	monoamine oxidase A(Maoa)	Mus musculus	Y	0	0	0	0	0	0	0	0	0	0	0	0	0	0	0	0	0	0	0	0	0	1	1	1	0	0	0	0	0	0	0
Map1b	microtubule-associated protein 1B(Map1b)	Mus musculus	Y	0	0	0	0	1	0	0	1	1	0	0	0	0	0	0	0	0	1	0	0	1	0	0	0	0	0	0	0	0	0	0
Mapk8ip1	mitogen-activated protein kinase 8 interacting protein 1(Mapk8ip1)	Mus musculus	Y	0	0	0	0	0	0	0	1	0	1	0	0	1	0	0	0	0	0	0	0	0	0	1	1	0	0	0	0	0	0	0
Mapk8ip3	mitogen-activated protein kinase 8 interacting protein 3(Mapk8ip3)	Mus musculus	Y	0	0	0	0	1	0	0	1	0	0	0	0	0	0	0	0	0	0	1	1	0	0	0	0	0	0	0	0	0	0	0
Marchf7	membrane associated ring-CH-type finger 7(Marchf7)	Mus musculus	Y	0	0	0	0	0	0	0	0	0	0	0	0	0	0	0	0	0	0	0	0	0	0	0	0	0	0	0	0	0	0	0
Marcks	myristoylated alanine rich protein kinase C substrate(Marcks)	Mus musculus	Y	0	0	0	0	0	0	0	1	1	0	0	0	0	0	0	0	0	0	0	0	0	0	0	1	0	0	0	0	0	0	0
Marcksl1	MARCKS-like 1(Marcksl1)	Mus musculus	Y	0	0	0	0	0	0	1	1	1	0	0	0	0	0	0	0	0	0	0	0	0	0	0	1	0	0	0	0	0	0	0
MID1	midline 1(MID1)	Homo sapiens	N	0	0	0	0	0	0	0	1	1	0	0	0	0	0	0	0	0	0	0	0	1	0	0	1	0	0	0	0	0	0	0
Msi1	musashi RNA-binding protein 1(Msi1)	Mus musculus	Y	0	0	0	0	0	0	0	1	0	0	0	0	1	0	0	0	0	0	0	0	0	0	0	1	0	0	0	0	0	0	0
Napa	N-ethylmaleimide sensitive fusion protein attachment protein alpha(Napa)	Mus musculus	Y	0	0	0	0	0	0	1	0	0	0	0	0	0	0	0	0	0	0	0	0	0	0	0	1	0	0	0	0	0	0	0
NDE1	nudE neurodevelopment protein 1(NDE1)	Homo sapiens	N	0	0	0	0	0	0	0	1	1	0	0	0	0	0	0	0	0	0	0	0	1	0	0	0	1	1	1	0	0	0	0
Neurog2	neurogenin 2(Neurog2)	Mus musculus	Y	0	0	0	0	0	0	0	0	0	0	0	0	1	0	0	0	0	0	0	0	0	0	0	0	0	0	0	0	0	0	0
Nf2	neurofibromin 2(Nf2)	Mus musculus	Y	0	0	0	0	1	0	1	1	1	0	0	0	1	0	0	0	0	0	0	0	0	0	0	1	0	0	0	0	0	0	0
Nfia	nuclear factor I/A(Nfia)	Mus musculus	N	0	0	0	0	0	0	0	0	0	0	0	0	1	0	0	0	0	0	0	0	0	0	0	0	0	0	0	0	0	0	0
NFIA	nuclear factor I A(NFIA)	Homo sapiens	Y	0	0	0	0	0	0	0	0	0	0	0	0	1	0	0	0	0	0	0	0	0	0	0	0	0	0	0	0	0	0	0
Nfib	nuclear factor I/B(Nfib)	Mus musculus	N	0	0	0	0	0	0	0	0	0	0	0	0	1	0	0	0	0	0	0	0	0	0	0	0	0	0	0	0	0	0	0
Nr2f1	nuclear receptor subfamily 2, group F, member 1(Nr2f1)	Mus musculus	Y	0	0	0	0	0	0	0	0	0	0	0	0	1	0	0	0	0	0	0	0	0	0	0	0	0	0	0	0	0	0	0
Nrp1	neuropilin 1(Nrp1)	Mus musculus	Y	0	0	0	0	0	0	1	1	0	0	0	0	0	0	0	0	0	0	0	0	0	0	1	1	0	0	0	0	0	0	0
Ntn1	netrin 1(Ntn1)	Mus musculus	Y	0	0	0	0	0	1	0	1	0	0	0	0	0	0	0	0	0	0	0	0	0	0	0	0	0	0	0	0	0	0	0
OFD1	OFD1 centriole and centriolar satellite protein(OFD1)	Homo sapiens	Y	0	0	0	0	1	0	0	1	1	0	0	0	1	0	0	0	0	0	0	0	0	0	0	1	0	0	0	1	0	0	0
PAFAH1B1	platelet activating factor acetylhydrolase 1b regulatory subunit 1(PAFAH1B1)	Homo sapiens	N	0	0	0	0	0	0	0	1	1	0	0	0	1	0	0	0	0	0	0	0	1	0	0	1	0	0	0	0	0	0	0
PAK3	p21 (RAC1) activated kinase 3(PAK3)	Homo sapiens	Y	0	0	0	0	0	0	0	1	0	0	0	0	0	0	0	0	0	0	0	0	0	0	0	0	0	0	0	0	0	0	0
PAX6	paired box 6(PAX6)	Homo sapiens	Y	0	0	0	0	0	0	0	0	0	0	0	0	1	0	0	0	0	0	0	0	0	0	0	1	0	0	0	0	0	0	0
PDP1	pyruvate dehydrogenase phosphatase catalytic subunit 1(PDP1)	Homo sapiens	N	0	0	0	0	0	0	0	0	0	0	0	0	0	0	0	0	0	0	0	0	0	0	1	0	0	0	0	0	0	0	0
PEX1	peroxisomal biogenesis factor 1(PEX1)	Homo sapiens	N	0	0	0	0	0	0	0	1	0	0	0	0	0	0	0	0	0	0	0	0	0	0	0	1	0	0	0	0	1	0	0
Plekhb1	pleckstrin homology domain containing, family B (evectins) member 1(Plekhb1)	Mus musculus	Y	0	0	0	0	0	0	0	1	0	0	0	0	0	0	0	0	0	0	0	0	0	0	0	1	0	0	0	0	0	0	0
Plxna1	plexin A1(Plxna1)	Mus musculus	N	0	0	0	0	0	0	1	0	0	0	0	0	0	0	0	0	0	0	0	0	0	0	0	1	0	0	0	0	0	0	0
POMT2	protein O-mannosyltransferase 2(POMT2)	Homo sapiens	N	0	0	0	0	0	0	0	0	0	1	0	0	0	0	0	0	0	0	0	0	0	0	0	1	0	0	0	0	0	0	0
Ptk2	PTK2 protein tyrosine kinase 2(Ptk2)	Mus musculus	N	0	0	0	1	1	0	1	1	1	0	0	0	1	0	0	0	0	0	0	0	0	0	0	1	0	0	0	0	0	0	0
Ptprs	protein tyrosine phosphatase, receptor type, S(Ptprs)	Mus musculus	N	0	0	0	0	1	0	1	0	0	0	0	0	0	0	0	0	1	1	1	0	0	0	0	1	0	0	0	0	0	0	0
Rac1	Rac family small GTPase 1(Rac1)	Mus musculus	Y	0	0	0	0	1	0	1	1	0	0	0	0	1	0	0	0	0	1	0	0	0	0	0	1	0	0	0	0	0	0	0
RAC3	Rac family small GTPase 3(RAC3)	Homo sapiens	Y	0	0	0	0	1	0	1	1	1	0	0	0	0	0	0	0	0	0	0	0	0	0	0	1	0	0	0	0	0	0	0
Rapgef1	Rap guanine nucleotide exchange factor (GEF) 1(Rapgef1)	Mus musculus	Y	0	0	0	0	0	0	0	0	0	0	0	0	0	0	0	0	0	0	0	0	0	0	0	0	0	0	0	0	0	0	0
Rcor2	REST corepressor 2(Rcor2)	Mus musculus	Y	0	0	0	0	0	0	0	0	0	0	0	0	1	0	0	0	0	0	0	0	0	0	0	0	0	0	0	0	0	0	0
Rfx3	regulatory factor X, 3 (influences HLA class II expression)(Rfx3)	Mus musculus	Y	0	0	0	0	0	0	0	0	0	0	0	0	1	0	0	0	0	0	0	0	0	0	0	0	0	0	0	0	0	0	0
RNF113A	ring finger protein 113A(RNF113A)	Homo sapiens	N	0	0	0	0	0	0	0	0	0	0	0	0	1	0	0	0	0	0	0	0	0	0	0	0	0	0	0	0	0	1	0
Robo1	roundabout guidance receptor 1(Robo1)	Mus musculus	N	0	0	0	0	1	0	1	0	0	0	0	0	0	0	0	0	0	0	0	0	0	0	0	1	0	0	0	0	0	0	0
ROBO1	roundabout guidance receptor 1(ROBO1)	Homo sapiens	Y	0	0	0	0	1	0	1	0	0	0	0	0	0	0	0	0	0	0	0	0	0	0	0	1	0	0	0	0	0	0	0
Satb2	special AT-rich sequence binding protein 2(Satb2)	Mus musculus	N	0	0	0	0	0	0	0	0	0	0	0	0	1	0	0	0	0	0	0	0	0	0	0	0	0	0	0	0	0	0	0
Scrib	scribbled planar cell polarity(Scrib)	Mus musculus	Y	0	0	0	1	1	0	1	1	0	0	0	0	0	0	0	0	0	1	0	0	0	0	0	1	0	0	0	0	0	0	0
SLC12A6	solute carrier family 12 member 6(SLC12A6)	Homo sapiens	Y	0	0	0	0	0	0	1	0	0	0	0	0	0	0	0	0	0	0	0	0	0	0	0	1	0	0	0	0	0	0	0
Slit1	slit guidance ligand 1(Slit1)	Mus musculus	N	0	0	0	0	0	1	0	0	0	0	0	0	0	0	0	0	0	0	0	0	0	0	0	0	0	0	0	0	0	0	0
Slit2	slit guidance ligand 2(Slit2)	Mus musculus	Y	0	0	0	0	0	1	0	0	0	0	0	0	0	0	0	0	0	0	0	0	0	0	0	0	0	0	0	0	0	0	0
Tbr1	T-box brain transcription factor 1(Tbr1)	Mus musculus	Y	0	0	0	0	0	0	0	0	0	0	0	0	1	0	0	0	0	0	0	0	0	0	0	0	0	0	0	0	0	0	0
Tmco1	transmembrane and coiled-coil domains 1(Tmco1)	Mus musculus	Y	0	0	0	0	0	0	0	0	0	1	0	0	0	0	0	0	0	0	0	1	0	0	0	1	0	0	0	0	0	0	0
Tuba1a	tubulin, alpha 1A(Tuba1a)	Mus musculus	Y	0	0	0	0	0	0	0	1	1	0	0	0	0	0	0	0	0	0	0	0	1	0	0	0	0	0	0	0	0	0	0
TUBA1A	tubulin alpha 1a(TUBA1A)	Homo sapiens	N	0	0	0	0	0	0	0	1	1	0	0	0	0	0	0	0	0	0	0	0	1	0	0	0	0	0	0	0	0	0	0
TUBA1A	tubulin alpha 1a(TUBA1A)	Homo sapiens	Y	0	0	0	0	0	0	0	1	1	0	0	0	0	0	0	0	0	0	0	0	1	0	0	0	0	0	0	0	0	0	0
TUBB2B	tubulin beta 2B class IIb(TUBB2B)	Homo sapiens	Y	0	0	0	0	0	0	0	1	1	0	0	0	0	0	0	0	0	0	0	0	1	0	0	0	0	0	0	0	0	0	0
Tubb3	tubulin, beta 3 class III(Tubb3)	Mus musculus	Y	0	0	0	0	1	0	0	1	1	0	0	0	0	0	0	0	0	0	0	0	1	0	0	0	0	0	0	0	0	0	0
TUBB3	tubulin beta 3 class III(TUBB3)	Homo sapiens	N	0	0	0	0	1	0	0	1	1	0	0	0	0	0	0	0	0	0	0	0	1	0	0	0	0	0	0	0	0	0	0
TUBB3	tubulin beta 3 class III(TUBB3)	Homo sapiens	Y	0	0	0	0	1	0	0	1	1	0	0	0	0	0	0	0	0	0	0	0	1	0	0	0	0	0	0	0	0	0	0
Vasp	vasodilator-stimulated phosphoprotein(Vasp)	Mus musculus	Y	0	0	1	1	1	0	1	1	1	0	0	0	0	0	0	0	0	0	0	0	0	0	0	1	0	0	0	0	0	0	0
Vps35	VPS35 retromer complex component(Vps35)	Mus musculus	N	0	0	0	0	0	0	0	1	0	0	0	0	0	1	0	0	0	0	0	0	0	0	0	1	0	0	0	0	0	0	0
Wnt3a	wingless-type MMTV integration site family, member 3A(Wnt3a)	Mus musculus	Y	0	1	0	0	0	1	0	0	0	0	0	0	0	0	0	0	0	0	0	0	0	0	0	0	0	0	0	0	0	0	0
ZBTB20	zinc finger and BTB domain containing 20(ZBTB20)	Homo sapiens	Y	0	0	0	0	0	0	0	0	0	0	0	0	1	0	0	0	0	0	0	0	0	0	0	0	0	0	0	0	0	0	0
ZEB1	zinc finger E-box binding homeobox 1(ZEB1)	Homo sapiens	Y	0	0	0	0	0	0	0	0	0	0	0	0	1	0	0	0	0	0	0	0	0	0	0	0	0	0	0	0	0	0	0
ZEB2	zinc finger E-box binding homeobox 2(ZEB2)	Homo sapiens	Y	0	0	0	0	0	0	0	0	0	0	0	0	1	0	0	0	0	0	0	0	0	0	0	0	0	1	0	0	0	0	0
Zfp423	zinc finger protein 423(Zfp423)	Mus musculus	Y	0	0	0	0	0	0	0	0	0	0	0	0	1	0	0	0	0	0	0	0	0	0	0	0	0	0	0	0	0	0	0
