# Supplementary material for: Brain plasticity following corpus callosum agenesis or loss: a review of the Probst bundles
Source: Front Neuroanat. 2023 Nov 6;17:1296779. doi: 10.3389/fnana.2023.1296779 (PMC10657877; doi:10.3389/fnana.2023.1296779)
Supplement: Supplementary file 8 [file Table_8.xlsx]

## Sheet: Sheet1
		Type of callosal agenesis			Category of other etiology
Citation	Animal	Complete ACC	Partial ACC	PBs	Chiari II/Spina bifida	Syntelecephaly	Infectious	Gamma irradiation
1	human	Y	Y	Y (1/4)		1
2	human	N	Y	Y (Rare)	1
3	mouse	Y	Y	Y				1
4	human	Y	N	Y			1
5	mouse	Y	Y	Y				1
6	human	N	Y	Y	1

## Sheet: Citations
[1] I. Tavano, B. De Keersmaecker, M. Aertsen, and L. De Catte, Prenatal diagnosis of middle interhemispheric variant of holoprosencephaly: review of literature and prenatal case series. J Matern Fetal Neonatal Med 35 (2022) 4976-4984.
[2] H.J. Hannay, M. Dennis, L. Kramer, S. Blaser, and J.M. Fletcher, Partial agenesis of the corpus callosum in spina bifida meningomyelocele and potential compensatory mechanisms. J Clin Exp Neuropsychol 31 (2009) 180-94.
[3] Y. Abreu-Villaça, W.C. Silva, A.C. Manhães, and S.L. Schmidt, The effect of corpus callosum agenesis on neocortical thickness and neuronal density of BALB/cCF mice. Brain Research Bulletin 58 (2002) 411-416.
[4] R. Cachay, A. Schwalb, T. Watanabe, D. Guzman, T. Jaenisch, D. Guillén-Pinto, and E. Gotuzzo, Case Report: Multiorgan Involvement with Congenital Zika Syndrome. Am J Trop Med Hyg 103 (2020) 1656-1659.
[5] E.M. Caparelli-Dáquer, and S.L. Schmidt, Morphological brain asymmetries in male mice with callosal defects due to prenatal gamma irradiation. Int J Dev Neurosci 17 (1999) 67-77.
[6] X. Wang, V. Habet, M. Aboian, N. Leelatian, D. McGuone, R. Morotti, S. Kandil, and A. Darbinyan, Neuropathology of Chiari Malformation II with Chromosome X Alterations: An Autopsy Study in a 17-Month-Old and Review of Literature. Journal of Neuropathology & Experimental Neurology 81 (2022) 296-298.
